# Supplementary material for: miR‐515‐5p controls cancer cell migration through MARK4 regulation
Source: EMBO Rep. 2016 Feb 10;17(4):570–84. doi: 10.15252/embr.201540970 (PMC4818771; doi:10.15252/embr.201540970)
Supplement: Supplementary file 2 — Dataset EV1 [file EMBR-17-570-s002.xlsx]

## Sheet: MCF7
MCF7
Replicate 1		Replicate 2
Gene name	FC-FPKM_515 vs FPKM_nc	Gene name	FC-FPKM_515 vs FPKM_nc
LOC339290	-19.9517	TGFBRAP1	-61.8783
HIVEP3	-13.0656	SLC3A1	-49.8266
ZNF514	-10.0405	SYTL2	-44.7379
FAM214A	-8.03688	C19orf29-AS1	-44.6894
MPV17	-8.00449	LOC100652768	-44.4944
ZBTB25	-6.87343	SLC30A1	-37.6166
SLC38A1	-6.71538	DNAH10	-29.0677
PROCA1	-6.06253	NEXN	-25.5715
CRNDE	-6.01531	ENO1	-20.6963
ITGA2B	-5.79215	DCST2	-20.0046
SFXN2	-5.68538	WWOX	-18.8848
PRDM2	-5.68491	FCHSD2	-17.6448
VPS39	-5.6824	EXOC6B	-17.51
C11orf80	-5.55915	ALDH3A1	-15.3662
NPIP	-5.12646	WIPI1	-15.1886
LOC170425	-5.052	C15orf33	-14.5303
MSS51	-4.98401	DCAF7	-13.8004
MON2	-4.87443	TMEM52	-13.7878
ATP8A2	-4.75649	IBA57	-13.1164
UPK1A	-4.7243	ATL3	-12.5333
C2CD4A	-4.67005	SLC5A2	-12.1254
CRAMP1L	-4.54951	ZNF234	-12.0277
GRHL1	-4.54748	LRP1B	-11.7364
UQCRC2	-4.44735	KRT5	-11.4719
VPS37B	-4.42137	FAM71E1	-11.3464
ADAMTS17	-4.33137	C19orf73	-11.1157
DMXL2	-4.21555	RPPH1	-11.0614
BTBD7	-4.21071	BCAS3	-10.9019
C11orf80	-4.21026	UPK1A	-10.8076
COL17A1	-4.19039	ACSM3	-10.2622
ANKRD35	-4.14051	TPGS1	-10.2027
TM6SF1	-4.13219	TBC1D15	-10.0655
MFGE8	-4.10382	ANXA9	-9.92386
DYM	-4.06419	ZMYND11	-9.91491
C1orf63	-4.05202	PEX11G	-9.79274
RASA3	-4.03202	IFT140	-9.74276
DIO2	-4.02771	BCAS3	-9.65724
PLEKHA6	-4.00594	SLC41A2	-9.65609
SFT2D2	-4.00107	SPRR1B	-9.46832
TMEM63A	-3.99922	ZNF443	-9.19058
BAIAP2	-3.99897	HAPLN3	-9.16691
GALNS	-3.99884	UCN	-9.12108
MGEA5	-3.97216	BRIP1	-9.08049
PMCH	-3.95403	SNX27	-9.04699
SLC38A1	-3.95044	C10orf26	-8.86661
GNG7	-3.93348	RPS15A	-8.6841
ZNF548	-3.92768	GRTP1	-8.59388
CHTOP	-3.90071	CCDC42B	-8.49299
MAF	-3.87173	ZBTB7A	-8.33203
ECHDC2	-3.86492	ART4	-8.26343
ITGB6	-3.85832	TNNI2	-8.16988
MPV17	-3.79252	INCA1	-8.11022
SEMA4G	-3.79154	C14orf45	-7.86634
DHRS4L2	-3.7907	SIPA1L1	-7.85422
ARHGEF7	-3.78859	LCTL	-7.77589
INCA1	-3.76449	GPR132	-7.74892
LOC146880	-3.69068	KCTD1	-7.64422
ATPIF1	-3.66329	DENND2C	-7.60248
LOC100188947	-3.64623	KIAA0101	-7.54495
PLEKHA6	-3.61308	AMIGO1	-7.49646
RDH11	-3.6094	PACS1	-7.49533
FTSJD1	-3.59478	ZNF605	-7.42766
PITPNM3	-3.59085	BCL9	-7.23773
NBPF6	-3.56003	ANAPC11	-7.22449
HES2	-3.55914	PPIE	-7.16763
ALDH3A1	-3.55866	VAV3	-6.96943
KIAA0907	-3.54869	LOC100506343	-6.96907
ZNF211	-3.53966	EPS15L1	-6.86709
KRT23	-3.5393	CCDC88C	-6.82411
STRADA	-3.47347	EIF4G3	-6.81604
TIA1	-3.44418	RAD9B	-6.81145
PIK3CD	-3.43756	FUT8	-6.73384
MKX	-3.42811	FHOD3	-6.63327
TEX14	-3.41405	CENPA	-6.49669
ZNF429	-3.40884	VPS37B	-6.41113
NPAS3	-3.40745	LOC100128071	-6.39788
KCNK2	-3.38514	SLC27A5	-6.35736
RGL1	-3.37463	LRRC46	-6.26316
BPTF	-3.37022	PKP4	-6.26131
C10orf26	-3.35545	C13orf15	-6.19657
PCBP1-AS1	-3.34887	SLC35E3	-6.14119
FZD4	-3.33553	MST1P9	-6.13759
DIXDC1	-3.30351	ATE1	-6.10705
LOC728190	-3.28631	LOC100131320	-6.08782
USP6NL	-3.28409	MIR3180-4	-6.07868
ZNF83	-3.2653	VSIG10	-6.03287
LOC100506451	-3.25862	KCNJ3	-6.01931
VPS26B	-3.25013	ZNF69	-5.9937
CTTN	-3.24676	SHF	-5.90266
DNM3	-3.23692	HSD11B1L	-5.7538
C11orf80	-3.20536	NR1I3	-5.68616
CYP19A1	-3.17693	TMEM88	-5.63856
NT5C2	-3.17114	HBA1	-5.59122
HP1BP3	-3.16164	ZNF285	-5.56159
GALNS	-3.15705	SERPINC1	-5.56048
LOC100379224	-3.14052	C1orf53	-5.52449
EMR2	-3.13061	GNPTAB	-5.52101
CYP26B1	-3.1302	NPFF	-5.50701
SLC8A1	-3.11209	TIGD3	-5.49057
DMAP1	-3.1043	FBXO2	-5.47857
C15orf40	-3.09777	TMEM91	-5.46962
TM2D1	-3.0941	NAGPA	-5.46644
LOC728537	-3.09304	MSTO2P	-5.45115
ZNF544	-3.08633	PRR24	-5.44957
RBM14	-3.08629	TSC22D1	-5.40597
SLC26A10	-3.08098	TMEM101	-5.39894
PCDH9	-3.07705	MYO1E	-5.35623
LMF1	-3.07475	JOSD2	-5.35209
MCF2L	-3.04742	TPSG1	-5.34362
CENPJ	-3.02429	SYT8	-5.26395
DCAF8	-3.01507	NANOS1	-5.23867
CHRM3	-3.01219	CRLF1	-5.23719
HDAC7	-3.00028	TMEM183A	-5.1483
PDE4DIP	-2.9991	FBXL14	-5.13216
SYDE2	-2.99349	CWC25	-5.11406
KCNJ8	-2.98918	IFI27L2	-5.11387
PARD3	-2.96105	ANKRD35	-5.10653
RAB3GAP1	-2.96018	BIN1	-5.07095
OLFML3	-2.9521	HOXC10	-5.05302
ZNF528	-2.94954	ANKDD1A	-5.01782
SMUG1	-2.94701	SIRT4	-5.01081
NYNRIN	-2.94589	PROX2	-5.00685
ZNF506	-2.94502	FLJ35776	-5.00175
LOC728537	-2.92915	NBPF6	-4.99743
ANKRD10	-2.9257	C17orf89	-4.98997
EXOC6B	-2.92484	CCAR1	-4.97346
IL1R1	-2.92163	PGR	-4.97097
PACS2	-2.91332	SLC25A24	-4.95632
ECHDC2	-2.91332	COMMD4	-4.94431
VPS35	-2.90535	MRE11A	-4.93331
C11orf49	-2.90476	LOC284379	-4.93305
CD44	-2.89136	PYCARD	-4.92945
IL6R	-2.87594	SLC5A10	-4.91635
FMNL2	-2.87393	PTPRCAP	-4.91627
SLC7A8	-2.87201	LOC440461	-4.90516
MBOAT2	-2.8682	SLC16A4	-4.89495
KIAA0090	-2.86694	MCF2L	-4.88283
KLC3	-2.84725	DPF1	-4.87724
CRNDE	-2.84671	CCDC85A	-4.87245
SPAG5-AS1	-2.84303	KLK11	-4.84543
ZBTB48	-2.84221	GCDH	-4.83479
NEXN	-2.83521	RAD51L3-RFFL	-4.83137
ATRNL1	-2.82872	GLTSCR2	-4.81836
SFXN2	-2.82428	WSB1	-4.81411
BTG1	-2.82193	PPP1R14B	-4.81063
INPP4A	-2.81001	CHST8	-4.80014
SYT7	-2.80953	FAM176B	-4.79803
FANCA	-2.80873	C11orf51	-4.79383
XYLT1	-2.80775	CHID1	-4.79148
ZNF544	-2.80585	LOC100507588	-4.79076
LOC284379	-2.79932	CPSF4L	-4.78395
PDE4DIP	-2.77842	DQX1	-4.77311
ZNF700	-2.76797	LRRC45	-4.7349
SF1	-2.76797	LRP1B	-4.72974
PSPC1	-2.76156	MIR17HG	-4.70402
TRAPPC12	-2.75493	ANKS3	-4.67748
CRLF1	-2.73918	LOH12CR1	-4.67739
PIAS4	-2.72234	RPS19	-4.6743
PPP2R1B	-2.71474	ARL6IP4	-4.63859
ZNF69	-2.69973	KLHL35	-4.61209
METTL7A	-2.6903	RPS9	-4.59693
C10orf81	-2.68947	SERPINF1	-4.58875
POLE2	-2.6888	ZNF771	-4.58673
SLC19A2	-2.67081	KTN1-AS1	-4.58619
ENDOV	-2.6692	ZFPM1	-4.57879
MPV17	-2.66827	RPS28	-4.56075
PPIE	-2.66726	CTXN1	-4.5541
A1BG	-2.66104	MMEL1	-4.54533
SYTL2	-2.65306	BCL7C	-4.54343
LRTOMT	-2.65146	MPND	-4.54161
ASB16	-2.6427	MACROD1	-4.54071
EHBP1L1	-2.64095	ALKBH7	-4.52958
FAM188A	-2.63653	PDE4DIP	-4.51356
SPG7	-2.62756	PMEL	-4.50508
USP39	-2.623	LOC100507424	-4.50445
CRNDE	-2.61063	LOC400604	-4.50356
ANKRD11	-2.61057	C11orf31	-4.49931
MBD3	-2.60976	ZNF749	-4.48698
TMEM117	-2.6028	DDX11L9	-4.48419
YJEFN3	-2.60087	SNORD60	-4.46386
DIO3	-2.59982	PLEKHA7	-4.45085
LOC100616668	-2.58919	RPL13A	-4.44269
GPR132	-2.58301	CFD	-4.43287
KLK11	-2.57165	NDUFB7	-4.41429
CLIP3	-2.57117	ZNF836	-4.41099
SYT10	-2.56416	PMVK	-4.39937
LRRC37A2	-2.54417	HRAS	-4.39898
ECHDC2	-2.53144	CCDC61	-4.39792
SPG7	-2.53121	RPLP2	-4.38433
ENOSF1	-2.52651	ESPN	-4.38144
CDH1	-2.52616	QTRT1	-4.37672
PTPRF	-2.52588	MRPL53	-4.36977
ZDHHC17	-2.52564	SRCAP	-4.35741
FARP1	-2.525	COMMD6	-4.35695
ATXN2	-2.52394	CYP4F35P	-4.34996
FLJ43681	-2.49488	MZT2A	-4.34782
ZNF570	-2.48947	MZT2B	-4.34457
GNPTG	-2.48575	LOC100134368	-4.34196
HIST4H4	-2.47874	AMBRA1	-4.34148
SFXN2	-2.47321	C18orf8	-4.33631
ZNF404	-2.47092	ZNF585A	-4.33585
MAB21L3	-2.46881	RFWD3	-4.33201
TRAF4	-2.46107	BLOC1S1	-4.32318
DCAF8	-2.45937	FAM83E	-4.31016
LOC100506123	-2.45386	CCDC159	-4.29957
MORN2	-2.45282	LOC100132215	-4.29699
SERTAD4	-2.45133	CCDC85B	-4.28845
LOC100507373	-2.45113	KRT16	-4.27925
DOT1L	-2.44971	C19orf79	-4.27675
SIX2	-2.44735	NS3BP	-4.275
IGSF3	-2.43864	MIR141	-4.26125
LETMD1	-2.43493	RPS15	-4.25245
GUCY1B2	-2.43007	RPS7	-4.25067
ANKRD13D	-2.42175	POLR2L	-4.24176
HP1BP3	-2.41775	IFITM10	-4.23006
MUC16	-2.41654	LOC100507331	-4.22827
RINL	-2.41531	CITED4	-4.22147
LOC148709	-2.41158	TEX14	-4.21955
DUSP12	-2.40294	SYNC	-4.21902
CLCN7	-2.40241	YPEL3	-4.21632
LRP1B	-2.40222	DERL2	-4.2163
ATP5S	-2.40043	PALM	-4.19805
SLK	-2.39975	MUC6	-4.19448
ANO9	-2.39953	MAD2L2	-4.18495
PSTK	-2.39232	LOC100506033	-4.18315
ZNF18	-2.37467	RPRD1A	-4.16677
SLC35E2	-2.37161	TMEM127	-4.15953
TBC1D16	-2.36641	FAM41C	-4.15692
PRDM11	-2.361	BCAS3	-4.15588
LOC100505648	-2.35394	TMEM160	-4.15068
ZNF276	-2.35275	ZNF211	-4.14801
C11orf84	-2.35127	LOC729234	-4.1423
AFF3	-2.3508	PTRHD1	-4.13198
BRF1	-2.34544	MORN2	-4.12813
ARHGAP33	-2.34004	CCDC106	-4.12442
PDXDC2P	-2.33317	TSGA10	-4.12152
CASC5	-2.33202	FOXD4L1	-4.11302
SYT15	-2.32968	LOC100188947	-4.11236
LOC100129961	-2.32887	KLC3	-4.11166
ANKLE2	-2.32501	SNIP1	-4.10708
MIRLET7I	-2.31738	RPS5	-4.09319
TGFB2	-2.3173	CAPS	-4.0773
UTP18	-2.31625	LIN37	-4.07027
ZNF263	-2.31619	SLC38A7	-4.0595
SF1	-2.31383	MAPKAPK2	-4.05507
LOC650623	-2.31354	C11orf83	-4.05329
SLC3A1	-2.31286	NOSIP	-4.04707
ZNF568	-2.31202	ZNF497	-4.03418
FCGR1B	-2.31069	LRP3	-4.02942
SF1	-2.30864	C16orf42	-4.02745
LOC400685	-2.30468	NME3	-4.02094
C14orf45	-2.3033	CTU1	-4.01594
ERO1L	-2.29851	METTL2A	-4.01375
CD101	-2.29562	CYP19A1	-4.00589
OR7E14P	-2.29416	ZNF616	-4.00314
ANKRD13D	-2.29251	RPL13	-4.00165
SERPINF1	-2.29082	EIF3F	-3.99918
LINC00346	-2.2856	TMEM54	-3.99893
SH3PXD2A	-2.28291	C11orf67	-3.99422
SYT10	-2.28002	RPL18	-3.99149
NT5DC3	-2.27893	LAMTOR2	-3.98929
CNIH	-2.27859	MFSD9	-3.98741
RNF166	-2.27646	PPP1R14B	-3.98013
CHID1	-2.27468	C19orf60	-3.97694
NASP	-2.27426	LOC100506649	-3.97429
TMEM80	-2.27371	TBX4	-3.97241
MAPKAPK5	-2.27364	NENF	-3.96585
ANKLE2	-2.262	LOC645166	-3.96487
PTBP2	-2.25806	ETFB	-3.96212
N4BP2L2	-2.24662	RPS29	-3.96087
ZNF10	-2.2438	RPL31	-3.94744
GOLGA8A	-2.24273	RPL18A	-3.94463
AMN1	-2.23829	GPATCH3	-3.94005
ENTPD1	-2.23761	PACS1	-3.93021
SLC9A5	-2.2362	MIB2	-3.91834
ZNF702P	-2.23484	KCNJ8	-3.91485
GBAP1	-2.22501	SNHG9	-3.91441
C11orf80	-2.22476	LOC541471	-3.91064
MIS18BP1	-2.22267	ZNF688	-3.91038
MAST1	-2.21887	C10orf107	-3.90688
FMO5	-2.21464	VAX2	-3.90173
LOC401010	-2.21307	ACRBP	-3.90118
UPF3A	-2.20972	FBXL15	-3.90014
KIAA1683	-2.20576	MRPL23	-3.89317
SPG7	-2.20548	SCNN1B	-3.88717
GOLGA6L5	-2.20225	MUC5B	-3.88311
RASSF8	-2.20067	CEMP1	-3.88289
NCF2	-2.19559	VTI1A	-3.87854
KIAA0754	-2.19422	UBXN1	-3.87708
GCLM	-2.18903	HIST2H2AC	-3.87466
NBPF1	-2.18888	MIRLET7I	-3.86612
FGGY	-2.18478	SIRT2	-3.86381
SYNC	-2.18284	ZNF692	-3.86004
CXCL12	-2.18238	RPS16	-3.85983
SLC16A9	-2.17811	ATPIF1	-3.85173
NAV2	-2.17471	ZNF428	-3.84627
MOB2	-2.17449	MED16	-3.83908
ZNF774	-2.17366	LOC100128292	-3.83306
KIAA0182	-2.16852	TMSB10	-3.82386
TTC32	-2.16806	LMTK3	-3.82301
SCN8A	-2.1675	LOC100506713	-3.80967
LOC100128398	-2.15621	NARF	-3.80684
RGS6	-2.15615	PFDN5	-3.80467
FNBP4	-2.1474	CHCHD5	-3.79768
NRIP2	-2.1412	RASSF7	-3.79548
MOB2	-2.13914	C1orf86	-3.7915
C1orf86	-2.13773	HSBP1L1	-3.79109
LOC728730	-2.13702	ATP6V1B1	-3.78819
ZNF177	-2.13432	STX10	-3.78549
DMXL2	-2.13403	PPP2R5C	-3.76658
SIRT2	-2.1296	SLC16A1	-3.76498
SLC35E3	-2.12857	MYL6B	-3.76078
RORA	-2.11775	UBC	-3.759
ANKRD1	-2.11647	POLD4	-3.75779
DNHD1	-2.11168	RPL36	-3.74446
ATG13	-2.10533	TRPT1	-3.7414
GPR137C	-2.10508	KRT6A	-3.73815
SIPA1L1	-2.10508	FBXO3	-3.72942
ZNF558	-2.09522	RPL27A	-3.72341
ZNF84	-2.0947	FAM195A	-3.71925
LHFP	-2.08776	ZNF652	-3.70733
DLEU2	-2.0867	RPL11	-3.70651
ARHGAP29	-2.08584	THOP1	-3.70482
MNS1	-2.08447	APRT	-3.69974
SRSF4	-2.08196	MRPL54	-3.69546
LIMA1	-2.07875	ITGB6	-3.6901
BNIPL	-2.07866	OR7E14P	-3.68952
TCHH	-2.07674	DUSP23	-3.68213
CDCA4	-2.07562	CD68	-3.67767
LOC100507217	-2.07496	CRIP1	-3.67614
UNC119	-2.07234	SIVA1	-3.66959
RBM19	-2.06783	PGLS	-3.66826
RHBG	-2.0672	FAM60A	-3.66757
FAM110C	-2.06709	S100A13	-3.66582
MDM4	-2.06672	PRADC1	-3.66267
CTAGE7P	-2.06406	VEGFB	-3.66144
SLC12A4	-2.06255	ARL16	-3.66112
PRPF3	-2.05818	GSTZ1	-3.6587
ZNF460	-2.05765	TTC39C	-3.65689
RGL3	-2.05728	CCDC19	-3.6568
ZNF611	-2.05707	FDX1L	-3.65336
SNN	-2.05602	TCF7L1	-3.64325
YEATS4	-2.05532	C19orf24	-3.64278
LOC100133331	-2.05417	FGFBP3	-3.63859
BTBD11	-2.05344	GPR132	-3.63506
LOC440300	-2.04873	CHTF18	-3.63029
ACVR2A	-2.04767	FKBP2	-3.62527
ANGEL1	-2.04567	THRA	-3.61988
RNF43	-2.04554	ZNF837	-3.61869
ZNF681	-2.04522	SAC3D1	-3.61777
PKP1	-2.04229	B3GNTL1	-3.61484
YAP1	-2.04144	RFNG	-3.61269
C18orf1	-2.04096	MMP19	-3.59956
CCDC76	-2.04054	LINC00085	-3.59689
RAB11FIP5	-2.03998	LOC100506686	-3.59405
ZNF546	-2.03869	FAM25A	-3.59396
ASCL1	-2.03867	TCEB2	-3.59
ERP27	-2.03621	ATP5D	-3.58597
ADCY6	-2.03487	SEMA6D	-3.58472
N4BP2L2	-2.03481	HAGHL	-3.58216
FNBP4	-2.03419	LSM7	-3.5724
HP1BP3	-2.03275	DNAJC1	-3.57041
ZNF257	-2.03179	PIK3CD	-3.56937
ITPKB	-2.03157	RPL13AP20	-3.56845
LAMC2	-2.02382	RPS27	-3.56317
SFXN2	-2.02235	RPS15A	-3.56263
DQX1	-2.02172	ANXA9	-3.56199
ZNF302	-2.02103	SLC18A2	-3.56187
CNNM3	-2.02011	NAT14	-3.55995
SEMA4G	-2.01989	SYTL1	-3.5545
ARHGEF11	-2.01934	SCAF1	-3.55322
IFITM10	-2.01061	GNG7	-3.55253
ANKS1B	-2.00676	DEF8	-3.54824
GRIN2D	-2.00566	ECSIT	-3.54803
BEND7	-2.00538	ETHE1	-3.54794
ST3GAL3	-2.00457	HDGFRP2	-3.54215
KIAA1598	-2.00403	TFPT	-3.53896
MYO5A	-2.00351	MTHFSD	-3.53584
TSC22D1-AS1	-2.00256	MACROD1	-3.53429
CCAR1	-2.00228	KMO	-3.53169
FBXO3	-2.00151	RPLP1	-3.51981
CALCOCO1	-2.00125	PIH1D2	-3.51951
TRPM7	-2.00007	CALML5	-3.50996
CCDC85A	-1.99995	UQCR11	-3.50986
HIST2H2BF	-1.99636	LHPP	-3.50698
TCP11L2	-1.99397	CCDC18	-3.49186
GUCY1B2	-1.9939	FADS3	-3.48443
CXCL12	-1.99364	C17orf61	-3.4794
NAGK	-1.99108	RPL41	-3.47828
CRAMP1L	-1.98993	PDIA2	-3.47493
LPAR5	-1.98939	STRA13	-3.47259
ZNF566	-1.98785	NUDT8	-3.47087
CD82	-1.98684	PUSL1	-3.46592
LRP5	-1.98556	NDUFA11	-3.46432
LOC100131320	-1.98341	PIH1D1	-3.45688
SRRM5	-1.97722	SSBP3	-3.45435
LOC284408	-1.97704	ELMO3	-3.44833
MPRIP	-1.97696	NR1H3	-3.44563
LMO7	-1.97687	RPL21	-3.44266
FLYWCH1	-1.97627	SLK	-3.44162
SYT7	-1.97585	MRPL55	-3.44144
CRNDE	-1.97396	C16orf48	-3.44115
ZNF577	-1.97369	LOC284440	-3.43659
ZNF101	-1.97345	STUB1	-3.43655
ANKDD1A	-1.97001	CHMP2A	-3.43503
PDE4DIP	-1.96434	MYOF	-3.43161
ARHGAP30	-1.96282	USE1	-3.42931
ODC1	-1.96207	ZNF570	-3.4277
TCP11L2	-1.96112	RPL23	-3.42716
RNFT1	-1.95996	POLR2I	-3.42219
C17orf103	-1.9587	CUEDC2	-3.41075
SEMA4C	-1.95812	NBAS	-3.40105
ZNF554	-1.95727	GADD45GIP1	-3.39994
ZNF490	-1.95586	GAS6	-3.39039
ANKRD10	-1.95441	ZNF813	-3.3832
SFPQ	-1.95325	RPL28	-3.38236
SPG7	-1.95155	TTC19	-3.37867
MIR17HG	-1.94965	NT5C	-3.36684
LOC284454	-1.94842	FAU	-3.36658
SYT7	-1.94405	GPN2	-3.36334
CDON	-1.94386	TRAPPC5	-3.36263
SLC26A11	-1.943	DIO3	-3.35756
ZNF784	-1.94293	NDUFA13	-3.35699
MIR210HG	-1.9425	RPL38	-3.35635
FLJ45983	-1.94246	RPS3	-3.35521
SIX4	-1.94215	PRSS27	-3.3545
ZNF227	-1.94075	RTN2	-3.35177
SEMA6C	-1.93803	SNRNP25	-3.34902
MRPS31	-1.93792	AES	-3.34843
HAS3	-1.93572	STX8	-3.34203
MIR365A	-1.934	SEMA6C	-3.34105
SAMD11	-1.93201	RNASEH2C	-3.34015
BMS1P4	-1.93181	F11R	-3.33938
C15orf40	-1.9312	IPP	-3.33886
C14orf49	-1.93044	AZI1	-3.33754
ZNF776	-1.92559	FLJ37035	-3.33074
ZBED5	-1.92547	KATNAL2	-3.33054
NTN1	-1.92488	CAMKK1	-3.32657
UNC79	-1.92315	MRC2	-3.32362
THAP2	-1.92186	C16orf62	-3.31233
ZNF527	-1.91877	TRAPPC1	-3.304
LCOR	-1.91849	B3GALT6	-3.30147
ZNF444	-1.91833	CLEC11A	-3.29968
ZCCHC24	-1.91796	AKR1C1	-3.29609
NT5C2	-1.91305	TUBB8	-3.29458
ZNF772	-1.91142	LOC81691	-3.29101
ZNF429	-1.91002	GATA3	-3.28989
C2orf27A	-1.90943	RILPL1	-3.28925
SLC4A10	-1.90799	C19orf33	-3.28897
THRA	-1.90788	MBD3	-3.28605
PWWP2B	-1.9067	RPS2	-3.28181
MDM4	-1.90664	PAFAH1B3	-3.27997
TTF2	-1.9066	UBL5	-3.27896
SLITRK6	-1.90164	ACSF2	-3.27343
PAX9	-1.90045	RPS26	-3.27202
SPG7	-1.89947	CCS	-3.26997
MIR548W	-1.89889	DCXR	-3.26362
DENND4A	-1.89753	TBC1D10B	-3.2636
CTAGE11P	-1.8972	COX4I1	-3.26145
PPP1R12B	-1.89665	VAMP5	-3.26119
CLEC16A	-1.89462	TAF13	-3.25995
LOC100616668	-1.89448	FAM108A1	-3.25959
LOC100130987	-1.8944	C19orf57	-3.25914
B4GALNT3	-1.89134	C15orf23	-3.25458
CPAMD8	-1.89129	AURKAIP1	-3.25447
LOC100506730	-1.89018	PLEKHJ1	-3.25358
TMEM99	-1.88836	ZNF358	-3.25145
KCNJ3	-1.88689	ZNF446	-3.2513
EVL	-1.88603	UPK2	-3.25085
TXNIP	-1.87408	PINK1	-3.24822
LTBP2	-1.87383	OLFML3	-3.24649
TNKS1BP1	-1.87346	DPCD	-3.24407
MOK	-1.87287	GDPD5	-3.24197
CANT1	-1.87148	LAMB3	-3.23577
PUM1	-1.87124	CCDC124	-3.22459
TARBP1	-1.87115	RPS8	-3.22034
CTSF	-1.86748	GPX4	-3.21522
TCF7L1	-1.86682	HNRPLL	-3.2146
FOXJ2	-1.8665	SMAD9	-3.21047
C16orf72	-1.86609	UBR4	-3.20858
DMPK	-1.86349	MAN2B1	-3.20706
RPUSD2	-1.8634	PRKCZ	-3.20617
IGSF9	-1.86304	NDUFS8	-3.20584
KCNC3	-1.86286	ZNF580	-3.20526
CPSF6	-1.86264	RPS27A	-3.20433
NUAK1	-1.85986	PC	-3.19992
ZNF708	-1.85941	NDUFS7	-3.19772
PLEKHA7	-1.85788	NDUFA3	-3.19316
BACE1	-1.85739	RPS11	-3.19069
ZNF610	-1.85454	LOC100132774	-3.19061
PHF12	-1.85386	AMDHD2	-3.18828
MFGE8	-1.85204	GAMT	-3.18763
NMT2	-1.85107	WDR83OS	-3.18698
KIFC3	-1.84947	MGC16275	-3.18251
PTPN6	-1.84743	LAT	-3.18195
SWT1	-1.84682	POP5	-3.18092
SLC18A2	-1.8468	ZNF821	-3.17935
NHLRC2	-1.84155	LCMT1	-3.17729
FBRSL1	-1.8395	WASH3P	-3.17268
SLC35E2	-1.83948	UBE2S	-3.1717
DGKH	-1.83689	C18orf32	-3.17155
KLF12	-1.83612	C1orf233	-3.1688
ZNF83	-1.83601	ZNF771	-3.16827
LENG8	-1.83458	TMEM161A	-3.16764
ING4	-1.8326	NUDT17	-3.16746
NBEA	-1.83172	CCDC114	-3.16351
ZNF839	-1.83139	NUBP2	-3.16078
KIAA0355	-1.82607	C16orf72	-3.16052
CENPBD1	-1.82421	METRN	-3.15662
TRAF5	-1.82331	LRRC37A3	-3.15365
TRPV3	-1.82279	VPS4A	-3.152
PTGER3	-1.8225	FLJ45983	-3.15103
LOC100131060	-1.82203	C17orf81	-3.14935
KIAA0284	-1.82173	RRAS	-3.14529
PIGL	-1.82039	DNAJC4	-3.14518
DCAF8	-1.82015	CARHSP1	-3.14458
BANP	-1.8187	COMMD9	-3.14398
TMEM86B	-1.81831	MYL6	-3.14165
BRIP1	-1.81762	LINC00152	-3.13835
GPR132	-1.8159	CMTM1	-3.13201
CYB5RL	-1.8153	KLK8	-3.13078
RBM25	-1.81433	BAD	-3.12864
PPP1R13L	-1.81432	ALKBH2	-3.12629
HERC2P2	-1.81348	IFI27L1	-3.12622
ZNF468	-1.81071	CNFN	-3.12604
RBM25	-1.81038	FAHD2B	-3.12586
KIAA1598	-1.81023	LOC100507567	-3.12418
ZNF441	-1.80914	POLR3GL	-3.12111
TNFRSF11A	-1.80826	KLHL10	-3.11865
KIAA1598	-1.8061	C19orf43	-3.11834
WDR72	-1.80575	C17orf90	-3.11832
CBX8	-1.80559	SDHAF1	-3.11818
ZNF714	-1.80515	PSMD4	-3.11758
GREB1	-1.80504	RILPL2	-3.11387
ETNK2	-1.80482	CCDC74A	-3.1136
NUPL1	-1.80458	C10orf125	-3.11258
SRR	-1.80429	COPE	-3.11225
TBC1D17	-1.80411	FAM158A	-3.11177
MPP3	-1.80376	GAS5	-3.11036
LOC728558	-1.80364	MRPS21	-3.10761
TRPV3	-1.80362	CTSF	-3.10759
ZRANB3	-1.80342	SRM	-3.1074
FLJ37453	-1.80301	TNNT1	-3.10547
CCDC63	-1.80287	DYRK4	-3.10437
NTN4	-1.79967	SLC27A5	-3.10424
ENSA	-1.79916	FEZ1	-3.09666
SGSM2	-1.79775	MIR203	-3.09538
ZNF530	-1.7976	VPS11	-3.09523
RAB11FIP3	-1.79625	RPS10P7	-3.09397
XPOT	-1.79512	COMMD1	-3.09361
EVI5L	-1.79409	ZSCAN18	-3.08504
SUZ12P	-1.79318	NCF2	-3.08439
CEP290	-1.79082	RAP1A	-3.08268
HIST2H2BF	-1.79067	HSPBP1	-3.08208
ADPRHL1	-1.7902	PIN1	-3.07883
RSRC2	-1.79002	UBXN11	-3.07777
RASSF3	-1.78945	SNRNP35	-3.07775
JAK1	-1.78839	IMMP1L	-3.07723
NCOR2	-1.78797	C16orf59	-3.0771
NOVA1	-1.78704	TMED3	-3.07557
KIAA0895L	-1.78694	THOC6	-3.07448
MYCL1	-1.78628	LOC100130987	-3.07444
SLC16A4	-1.78588	ANKRD2	-3.07278
LOC219347	-1.78527	MPG	-3.06979
INPPL1	-1.78333	OAZ1	-3.06844
SLC16A7	-1.78295	WDR18	-3.06803
SLC12A6	-1.78123	CNTD1	-3.06697
SMARCD1	-1.7798	MOB2	-3.06505
AFG3L1P	-1.77958	ZNF638	-3.06158
SPATA6	-1.77822	MRPL38	-3.05862
WSB1	-1.77539	PQLC3	-3.05311
FUT1	-1.77428	LSMD1	-3.05225
CCDC85A	-1.77401	ATAD3C	-3.05134
MAP2K7	-1.77132	RFXANK	-3.04673
TIGD7	-1.77051	TRAPPC6A	-3.04517
SFXN2	-1.76968	STAC3	-3.04345
FLYWCH1	-1.76891	PKMYT1	-3.04273
PSMD7	-1.76876	MAP2K5	-3.04222
HNRNPU	-1.76856	ENDOV	-3.04083
MCOLN1	-1.76729	C18orf1	-3.0383
IQCD	-1.76623	MGMT	-3.03739
NANOS1	-1.76381	UBA52	-3.03036
MIR4712	-1.76273	EFEMP2	-3.02809
SCMH1	-1.76154	KLHDC9	-3.02701
ZNF20	-1.76136	TXNDC17	-3.02499
LTBP1	-1.75916	FAM98C	-3.024
STAT5B	-1.7589	RPL27	-3.02369
SYNRG	-1.75866	POLE4	-3.02219
FGFR2	-1.75776	NPIP	-3.02182
ZNF43	-1.75769	CCDC78	-3.02148
PUS7L	-1.75767	ITSN2	-3.02065
SYTL2	-1.75633	ITGA2B	-3.01863
PBLD	-1.75606	COX8A	-3.01844
WDR81	-1.75554	ACAP3	-3.01594
ZNF345	-1.75529	NXPH3	-3.01441
C1orf226	-1.75495	BGLAP	-3.0122
FAM211A	-1.75491	LOC100507217	-3.0121
C11orf95	-1.75491	DMPK	-3.01205
UPK2	-1.75262	RPL26	-3.01018
FIGN	-1.75241	TSEN54	-3.00997
SDK2	-1.75155	NDUFB1	-3.00973
B3GNT9	-1.75097	TMEM134	-3.00928
RNF166	-1.75084	CDK3	-3.00548
MGAT5B	-1.7498	MRPL24	-3.00467
CLASRP	-1.749	KDM5B-AS1	-3.00238
GEN1	-1.74899	RPL19	-3.00193
PROCA1	-1.74892	BCAT2	-3.00192
MYO15B	-1.74738	NECAB2	-2.99881
ZNF808	-1.74682	PCSK4	-2.99226
CROCCP3	-1.74608	TUBB6	-2.99217
FOXN3	-1.74411	MIR4749	-2.99185
PHLDB1	-1.74372	RPL22	-2.99054
ANKRD36	-1.74362	ZNF714	-2.99046
ZFP90	-1.74343	C11orf10	-2.98952
THBS3	-1.74295	PPP4C	-2.98875
PHTF1	-1.74276	LOC100131060	-2.98756
FBF1	-1.74249	B9D2	-2.98718
FAM84A	-1.74204	AKR7A2	-2.98578
WDFY2	-1.74174	PDE4DIP	-2.98505
TPCN2	-1.74091	RPSAP58	-2.98496
BTG2	-1.74064	MRPL52	-2.98431
LOC100131691	-1.74063	TNFRSF18	-2.98397
ZFP112	-1.73897	AP2S1	-2.98199
PRX	-1.73886	SIRT7	-2.9814
MGAT5	-1.73841	MAP2K2	-2.97976
SEPN1	-1.73739	FTH1P3	-2.97875
ADM	-1.73687	EFNA3	-2.97861
SLC43A2	-1.73544	NFATC4	-2.97824
KIAA0247	-1.73514	PSMD12	-2.97789
HNMT	-1.73485	RPS24	-2.97661
MAN2B1	-1.7341	RNFT2	-2.97564
CCDC144B	-1.7334	C1orf35	-2.97433
KIAA1598	-1.73275	BOLA1	-2.97349
AGAP5	-1.73258	LRRC48	-2.97333
HOOK2	-1.73254	UQCRH	-2.96852
ERMAP	-1.73124	EIF3K	-2.96845
GABARAPL1	-1.72921	SLC26A10	-2.96745
TMEM91	-1.72542	SMPD1	-2.96536
GBA	-1.72411	CDH1	-2.96323
TRIM45	-1.72294	FBF1	-2.96271
ITSN2	-1.72244	DUS1L	-2.96195
CRNDE	-1.7221	CCDC64B	-2.95545
LRP1B	-1.72182	FKBP8	-2.95506
LOC100499489	-1.72144	S100A10	-2.95411
ZNF234	-1.7213	KLC3	-2.95288
PEAK1	-1.7208	EML3	-2.95273
EFCAB2	-1.72059	DRAP1	-2.95109
PKP2	-1.71997	PIAS4	-2.94924
UCP2	-1.71901	FLJ37453	-2.94748
NEAT1	-1.71832	MRPS34	-2.94745
GBAP1	-1.71805	UCP2	-2.94527
NXPH4	-1.71786	COX6B1	-2.94466
ALDH6A1	-1.71642	PTGER3	-2.94326
CTH	-1.71634	IDI2	-2.94322
PROX2	-1.71611	PITRM1	-2.94048
PLEKHH2	-1.71534	TMC4	-2.93884
FBXL19-AS1	-1.71418	PMCH	-2.93806
SYT7	-1.71287	PPIB	-2.93714
PALM	-1.71208	C10orf103	-2.93647
TMTC2	-1.70985	MRPL27	-2.93627
ELF5	-1.70982	MOB2	-2.93462
KIAA0284	-1.708	ITGAE	-2.93305
LOC100286844	-1.70717	TBCE	-2.93278
TANK	-1.70548	ZBTB48	-2.93252
MITD1	-1.7048	BNIPL	-2.93209
LOC100288778	-1.70458	NMRAL1	-2.92913
EYA3	-1.70438	MDK	-2.92893
SERTAD4	-1.70395	ERCC1	-2.9225
CARD14	-1.70313	NSMCE1	-2.92248
SPTB	-1.7028	NDUFV1	-2.92229
IL18	-1.70083	MEF2B	-2.92187
ANKRD22	-1.70073	FDXR	-2.91927
DNAH3	-1.7006	FLYWCH2	-2.91687
ABCC9	-1.70027	GUK1	-2.91558
TMOD3	-1.69988	ETNK2	-2.91494
FUS	-1.69942	ZNF404	-2.91076
ZNF594	-1.69908	SPINT1	-2.91037
BBS1	-1.69835	STK11	-2.90927
LOC100527964	-1.69821	DHX38	-2.90911
AMIGO2	-1.69779	C12orf57	-2.90559
ARHGAP42	-1.69634	MIR210HG	-2.90509
GUCY1B2	-1.69414	C2orf74	-2.90507
ADAM10	-1.69215	ACOT4	-2.90453
LOC100506649	-1.69145	ZNF429	-2.90414
FAM213A	-1.69135	SNRPD2	-2.90317
DYRK1B	-1.69101	GLS2	-2.90103
HIST3H2BB	-1.68959	CDK2AP2	-2.90053
MST1P2	-1.68879	PEX16	-2.89976
PARP11	-1.68787	PTPN6	-2.89927
KIDINS220	-1.68661	DHRS13	-2.89869
FREM2	-1.68635	CRIP2	-2.89816
NPLOC4	-1.68565	PBX4	-2.89798
ZNF28	-1.68521	CINP	-2.89787
ZNF670	-1.6846	COX14	-2.89512
C17orf80	-1.68389	CAND1	-2.89486
MOB2	-1.6836	PKD1P1	-2.89405
VASH2	-1.68313	A1BG	-2.89365
ZNF430	-1.68284	C19orf52	-2.89277
C19orf55	-1.68276	S100A8	-2.89033
TSSK3	-1.68256	HDDC3	-2.88899
NCOA1	-1.68209	VPS35	-2.88879
CEMP1	-1.68195	MVD	-2.88575
ZNF814	-1.67954	MRPL28	-2.88488
ZNF486	-1.67935	SMG9	-2.88379
HSPA12A	-1.67879	ALDH4A1	-2.88352
VANGL2	-1.67522	SGSM2	-2.88182
TSPAN9	-1.67494	ZNF668	-2.88099
CCNT2	-1.67423	PRPF8	-2.87964
CG030	-1.6737	NOC4L	-2.87852
ZNF226	-1.67152	DOHH	-2.87782
POLG2	-1.67118	CD320	-2.87624
PDCD7	-1.66926	SSBP4	-2.8739
TET3	-1.66901	OST4	-2.87307
TARBP1	-1.66666	SMARCA4	-2.87191
HOMER2	-1.66622	FAM101B	-2.87159
ZNF84	-1.66588	ZNF593	-2.87034
RBL2	-1.6652	NUPR1	-2.86891
ZBTB7B	-1.66497	FBL	-2.86875
MYO5C	-1.66271	FAM178B	-2.86762
NBPF15	-1.66135	C19orf21	-2.86522
FBXO11	-1.6613	ATP5EP2	-2.86439
LOC100132111	-1.65854	RPUSD1	-2.86401
PACS2	-1.65829	C12orf45	-2.86347
FANK1	-1.65827	DEXI	-2.85788
FKRP	-1.65698	ANAPC11	-2.85759
C1orf115	-1.65679	ARHGDIG	-2.8572
C19orf71	-1.65678	PCBP1-AS1	-2.85683
KIAA0430	-1.65648	FTL	-2.85355
LRTOMT	-1.65256	CTDP1	-2.85113
ZNF8	-1.65176	KCNN4	-2.84677
USP22	-1.6516	CYBA	-2.84384
ABCA5	-1.64952	PRMT7	-2.84344
ZNF434	-1.64905	RPL23AP7	-2.84318
TTBK2	-1.64832	CAMSAP3	-2.84065
SMAD9	-1.6482	KRT23	-2.83991
FGD4	-1.64762	OSCP1	-2.83966
ZNF160	-1.64584	LOC284408	-2.8393
LOC647946	-1.64566	TXNL4A	-2.83901
TATDN3	-1.64546	TIMM10	-2.83854
NEB	-1.64533	DYM	-2.83768
ZNF880	-1.64473	RBM42	-2.83637
RPL13AP20	-1.64411	FTH1	-2.83622
SF1	-1.6436	ANKDD1A	-2.83534
TRMT61B	-1.64332	C11orf48	-2.83521
TIMM50	-1.64233	EPS8L1	-2.83444
ST3GAL2	-1.64165	FRAT1	-2.83437
CYB5RL	-1.64041	ZSCAN2	-2.8331
TTLL7	-1.63981	HMGN2	-2.83298
CD44	-1.63796	TMEM25	-2.83261
BRIP1	-1.63737	RPL6	-2.83253
GBAP1	-1.63734	HADHA	-2.83211
ZNF765	-1.63727	NDUFB10	-2.83063
ZNF433	-1.63724	CIB1	-2.8278
HMGN2	-1.63684	LOC143666	-2.82401
AGBL5	-1.63555	COX5B	-2.82334
WDR83	-1.63542	SLC27A3	-2.82034
ZNF549	-1.63539	ASPSCR1	-2.81934
ANKRD42	-1.63529	NDUFS5	-2.81675
ASTL	-1.63489	RPL23A	-2.81376
FBXL12	-1.6346	NUDT22	-2.81358
ZNF254	-1.63425	SERGEF	-2.81354
SYNE2	-1.63324	COX6A1	-2.80991
LOC646471	-1.63072	ACAD10	-2.80855
SH2B1	-1.63035	TAF1B	-2.80567
UBTF	-1.62848	SPA17	-2.80498
LOC731275	-1.62793	LRTOMT	-2.80322
ENOSF1	-1.62681	DSTNP2	-2.80038
NBPF4	-1.62626	FAM173A	-2.79535
C14orf79	-1.62601	NUDT16L1	-2.79065
MMP19	-1.62532	FBXW9	-2.79031
SH3D21	-1.62524	C17orf59	-2.79015
DYNC1LI2	-1.62449	SDSL	-2.78763
MAP4K4	-1.62442	ZNF205	-2.78634
TSHZ1	-1.62403	DSCAML1	-2.78393
PTPN21	-1.62305	SPSB3	-2.7831
ZNF514	-1.62015	GHDC	-2.78094
TCF7L1	-1.61836	TRAPPC2L	-2.77892
LOC440461	-1.61802	MAPK8IP1	-2.7783
LRRC28	-1.61791	DPM3	-2.77803
LINC00085	-1.61711	ISG20L2	-2.77539
ABCA10	-1.61586	NDUFS3	-2.77528
ZNF697	-1.61537	ACP6	-2.77418
SUFU	-1.61519	SEC31B	-2.77226
ZDHHC17	-1.61386	C14orf80	-2.77064
ZNF613	-1.61256	MIF4GD	-2.77002
OPN3	-1.6125	RPS25	-2.76881
ZNF778	-1.61092	FLJ45983	-2.76718
MBD6	-1.61045	CYP19A1	-2.76494
DCUN1D3	-1.60923	BTG1	-2.76477
NFAT5	-1.60463	YJEFN3	-2.76413
PPP6R3	-1.60296	DNAJC17	-2.76233
AHNAK	-1.60188	SLC7A8	-2.76102
SETD1B	-1.60169	ZNF524	-2.76025
DGKH	-1.60115	DNASE1L2	-2.75944
ITPRIPL2	-1.59911	COMTD1	-2.75886
GREB1	-1.59898	PDE4DIP	-2.75841
CCDC114	-1.5976	C1orf151-NBL1	-2.75824
INPP5K	-1.59759	CPT1C	-2.75545
ZNF43	-1.59702	GOLGA2P5	-2.75478
TCF25	-1.59629	BANP	-2.7516
C11orf80	-1.59508	FAM109A	-2.74963
CACNG4	-1.59484	CKB	-2.74597
LRP1B	-1.59466	CORO7	-2.74593
C11orf80	-1.59253	PQLC2	-2.74423
PRKD1	-1.5917	CYP1B1-AS1	-2.74329
ZNF749	-1.59101	TCP11L2	-2.74003
SFMBT2	-1.59009	ECI1	-2.73958
OTUD3	-1.59001	MGP	-2.73906
LOC100288069	-1.58775	PEMT	-2.73838
ZNF555	-1.58712	GPR132	-2.73822
CDYL2	-1.58652	STOML1	-2.73727
ZNF181	-1.58597	SPAG7	-2.73612
CA4	-1.58552	ERO1L	-2.73582
MAP3K10	-1.58491	CENPT	-2.7344
ZNF223	-1.58383	NDUFA7	-2.73345
ATF7	-1.58335	DPH1	-2.73325
LINC00294	-1.58333	VIM	-2.73249
KIAA1598	-1.58324	CRABP1	-2.7323
CHD5	-1.5828	PLD3	-2.73111
NPLOC4	-1.58189	ZNF32	-2.73092
ZNF532	-1.58158	B3GNT9	-2.72934
DSC2	-1.58114	FUK	-2.72669
ZNF525	-1.58104	ADAM8	-2.72221
TMEM198B	-1.58065	C1orf86	-2.71856
NCOR2	-1.58008	NME1	-2.71646
LOC100506668	-1.57979	JAG2	-2.71548
NDE1	-1.57976	C14orf93	-2.7148
ZNF549	-1.57962	SMOC1	-2.71431
ARHGAP17	-1.57952	MRPL51	-2.70597
ANKRD11	-1.57918	VAC14	-2.7058
RNF166	-1.57911	RABEP2	-2.70495
C11orf35	-1.57892	IFT43	-2.70469
ARHGAP11B	-1.57857	CCDC84	-2.70181
ANKDD1A	-1.57813	HNF1A	-2.70148
FUT4	-1.57768	TP53I13	-2.7009
KIAA1598	-1.57767	GABARAP	-2.69974
HCN2	-1.57702	C17orf79	-2.69883
RCOR3	-1.57677	RPL36AL	-2.69855
ZNF682	-1.57651	CHTF8	-2.69304
WDTC1	-1.5751	UBXN6	-2.69225
LOC284385	-1.5733	RAB40B	-2.69172
C16orf72	-1.57327	CCDC57	-2.6892
ZNF45	-1.5726	SNAP47	-2.68759
ZSWIM5	-1.57168	PRDX5	-2.68724
ZNF709	-1.57079	LSM4	-2.68568
TRDMT1	-1.57067	SNF8	-2.68292
ZNF37BP	-1.5706	B9D1	-2.68187
CENPJ	-1.56943	CNIH2	-2.67814
LOC100131564	-1.56942	MTHFS	-2.67366
LOC729013	-1.56909	ZNF763	-2.67267
GRIP1	-1.56906	ASCL2	-2.67179
HERC2P3	-1.56896	UROD	-2.6707
MMP25	-1.56829	C1orf122	-2.67068
PGM2L1	-1.56579	ST7L	-2.66901
CCDC18	-1.56573	AIP	-2.66802
TOMM40L	-1.56567	SERTAD4	-2.66783
GRB7	-1.56508	PROCA1	-2.66694
MIB2	-1.56434	THRA	-2.66427
SERPINC1	-1.56343	SAT2	-2.66301
ZNF624	-1.56298	TMEM219	-2.6624
CHD2	-1.56278	C15orf63	-2.6614
PLEKHM1	-1.5618	ZNF414	-2.65664
PTPRF	-1.56083	PITPNC1	-2.65648
C15orf37	-1.56073	EIF2B4	-2.65595
PIGM	-1.56055	NOC2L	-2.65562
LONRF2	-1.55855	LOC100130776	-2.65443
ZNF616	-1.55838	AKR1A1	-2.65349
DPF1	-1.55837	MRPL12	-2.65245
CRHR1	-1.55833	PHLDB1	-2.65057
SGSM2	-1.55795	LARP6	-2.65016
LRRC20	-1.55726	ASAH2B	-2.65005
MBTPS1	-1.55683	MT1X	-2.6489
DSG2	-1.55656	ACADS	-2.648
MCF2L	-1.55595	BTBD6	-2.64761
DAP3	-1.55588	PSMD9	-2.64732
DENND1B	-1.55496	LRRC42	-2.64598
RNLS	-1.55472	SPNS1	-2.64414
KATNAL1	-1.55446	TACC2	-2.64364
FAM98C	-1.55287	NPC2	-2.64315
HELZ	-1.5528	ECHDC2	-2.642
TMEM120B	-1.55272	C17orf56	-2.6417
TAF13	-1.55191	PBXIP1	-2.64135
MTRNR2L8	-1.5519	TIMM8B	-2.63873
SRRM2	-1.55134	CYB5D2	-2.63804
ZNF738	-1.55011	BIVM	-2.63065
SPRED2	-1.55008	ECHDC3	-2.63037
MIR1287	-1.5496	CD97	-2.62951
SF1	-1.54952	C19orf10	-2.62774
ZNF678	-1.54947	BCAS3	-2.62653
LAMB3	-1.5486	NR1H2	-2.62569
LOC100507034	-1.54752	LYPD1	-2.62277
CNIH2	-1.54729	B3GAT3	-2.62255
NR2C1	-1.54708	EEF1G	-2.61863
THUMPD2	-1.54655	SYCE2	-2.61741
GNPTG	-1.54614	SIGIRR	-2.61612
FLJ45445	-1.54612	SLC22A18	-2.61386
PGR	-1.54576	RAB25	-2.61269
VAV3	-1.54507	TALDO1	-2.61152
PITPNC1	-1.5449	CCDC23	-2.61122
MEIS1	-1.54465	H2AFX	-2.60968
LOC100506233	-1.54338	DTX3	-2.60887
C11orf35	-1.54212	LOC100506233	-2.60753
AMZ2P1	-1.54155	SCNN1D	-2.60708
VPS36	-1.54094	METTL12	-2.59916
LIN52	-1.54065	FNDC3A	-2.59659
BNIP2	-1.54002	CCDC56	-2.59482
ANGEL2	-1.53931	C12orf10	-2.59365
SPSB2	-1.53915	CBX8	-2.59307
ATXN7L2	-1.53907	PQLC1	-2.59199
SKA2	-1.53888	SLC39A3	-2.59109
MED16	-1.53876	C16orf13	-2.59043
NCAPD3	-1.5383	MATK	-2.58966
SLC25A42	-1.53806	GNPTG	-2.58868
CTC1	-1.53757	NAP1L1	-2.5885
FBXL16	-1.53737	SNRNP40	-2.58826
MAST2	-1.53726	MZF1	-2.58724
NUDT13	-1.53597	SARS2	-2.58394
COMMD9	-1.53559	BRMS1	-2.58365
NR2F2	-1.53526	RPS13	-2.58271
GPR132	-1.53507	C16orf13	-2.58155
SLC14A1	-1.53505	BEGAIN	-2.57987
ZNF720	-1.53472	RAVER2	-2.57756
SBF2	-1.53459	HAUS4	-2.57721
CCNL2	-1.53428	TSEN34	-2.57697
CDC42BPA	-1.53422	SSR2	-2.57638
XPR1	-1.53391	SDR39U1	-2.5762
PPIP5K1	-1.53365	POLG	-2.57604
LOC146880	-1.53332	AP4B1	-2.57586
HSPA2	-1.53312	DBP	-2.57381
ZNF600	-1.53193	ATP5G2	-2.5737
KIAA1377	-1.53189	C16orf74	-2.5736
ZNF790	-1.53104	SPOCD1	-2.57274
RPUSD4	-1.53014	PALM3	-2.57193
CSAD	-1.52969	PPIAL4G	-2.57152
ZNF432	-1.52958	ZBTB17	-2.57128
PLXNA2	-1.5294	PRRG2	-2.57078
CCDC75	-1.52937	RBP7	-2.56933
SLC38A2	-1.52889	MLL4	-2.56831
SPNS1	-1.52888	CASC5	-2.56752
FANCA	-1.52848	ATP6V0D1	-2.56659
CPEB3	-1.52824	TMEM147	-2.56397
CMTM3	-1.52792	ANKDD1A	-2.56141
ZNF33B	-1.5278	KREMEN2	-2.56037
ZNF44	-1.52752	NUPL1	-2.55965
ZNF793	-1.52734	VAV1	-2.55577
SECISBP2L	-1.52717	FBXO17	-2.55516
IRGQ	-1.52709	FOXRED1	-2.55455
BRIP1	-1.52688	SGCG	-2.55429
AS3MT	-1.52599	SHC2	-2.55237
ZNF274	-1.52554	ATP2A3	-2.5513
NFATC4	-1.52542	PTMS	-2.55063
SLC5A2	-1.52541	RUVBL2	-2.54992
TRIM8	-1.52515	SIRT6	-2.54963
LOC338651	-1.52477	MRPL21	-2.54752
NBPF1	-1.5246	SPATA20	-2.5472
LOC653653	-1.52458	LOC728431	-2.545
NRAS	-1.52405	SLC1A5	-2.54417
ALOX12	-1.52382	ODC1	-2.54345
C10orf88	-1.52372	TMEM9	-2.54123
RANBP10	-1.52171	STARD10	-2.54118
FAM110C	-1.52091	IGSF9	-2.5409
FAM171A1	-1.5209	RSG1	-2.53636
MEF2BNB-MEF2B	-1.52038	ACTR1B	-2.53505
FAM86C1	-1.51979	LRRC56	-2.53497
CIC	-1.51974	GIPC1	-2.53466
ADCY6	-1.51851	PAQR6	-2.5318
POLI	-1.51794	CISD3	-2.52893
MAP3K9	-1.51766	PACSIN3	-2.52877
MTHFSD	-1.51622	GINS2	-2.52875
PRG4	-1.51594	RNASEH2A	-2.52828
KIAA0317	-1.51562	C11orf2	-2.5279
GJB3	-1.51501	PSMB6	-2.52768
CASC5	-1.51402	CWC15	-2.52726
MPZL3	-1.51213	ANKRD23	-2.52653
ZNF134	-1.51181	POLL	-2.52508
NAGPA	-1.51144	IQCC	-2.52459
PSKH1	-1.51116	RAB13	-2.52268
PIDD	-1.51016	LOC100306951	-2.52235
SYT10	-1.50828	C11orf35	-2.52227
HNRNPA1	-1.50797	PPP2R1A	-2.52199
PLA2G15	-1.50786	LOC439994	-2.51916
OSBPL1A	-1.50726	RAB11B	-2.51785
TMEM63C	-1.50691	CHD8	-2.51653
SCARNA15	-1.50674	OAZ3	-2.51546
ZNF724P	-1.50664	A1BG-AS1	-2.51538
PRKCE	-1.50658	KIF7	-2.51245
ANKRD20A5P	-1.50621	TMEM205	-2.50962
KIAA1598	-1.50599	SART1	-2.50568
MAGI3	-1.50543	ANAPC1	-2.50446
FOXRED1	-1.50533	LOC100288778	-2.50425
FAM161A	-1.50509	MYPOP	-2.50362
NCKAP5L	-1.50415	MSMB	-2.50322
ANKRD26	-1.50269	KRT19	-2.501
PLAC2	-1.50137	WDR54	-2.50077
PTPRCAP	-1.50133	C17orf108	-2.50061
DCTN5	-1.50125	ADCK1	-2.50044
NDST2	-1.5012	PSMB3	-2.49834
INADL	-1.50118	LOC100129361	-2.49791
ARAP1	-1.5007	LOC151009	-2.49737
ACSF2	-1.50064	RIN3	-2.49608
PLD3	-1.50062	FBXO31	-2.49285
KLC2	-1.50038	RHOD	-2.49256
PLA2G4F	-1.50032	PLEKHO1	-2.49174
IGSF3	-1.50029	MIEN1	-2.49149
MEF2B	-1.50027	LSM10	-2.48959
C11orf54	-1.50007	OR7E37P	-2.48698
GPATCH8	-1.50007	LOC100130855	-2.48654
ACSM3	-1.49991	SSSCA1	-2.48639
RPAIN	-1.49961	LOC642361	-2.4862
ZNF710	-1.4996	HSPB2	-2.486
ANAPC5	-1.49922	EXOSC5	-2.48513
CRAMP1L	-1.49886	MYH14	-2.48428
AKT1	-1.49821	ZNF529	-2.48349
FRY	-1.49772	KIF2C	-2.48245
AXIN2	-1.49762	IMP3	-2.48165
AFAP1L2	-1.49762	VKORC1	-2.48158
TRIM11	-1.49704	TARBP2	-2.48147
TNKS1BP1	-1.497	FCHO1	-2.48129
PLEKHB2	-1.49687	BLVRB	-2.48079
ATP5S	-1.49686	ENSA	-2.48046
ZFP14	-1.49619	LEPRE1	-2.47982
SLC16A6	-1.49564	TMEM93	-2.4798
LIN52	-1.4955	MRPS12	-2.47903
ANKRD11	-1.49527	INO80B-WBP1	-2.47898
MYO1D	-1.49452	NPHP1	-2.47731
C16orf7	-1.49449	ADPRHL1	-2.47649
SLC35E2B	-1.49445	SPATA2L	-2.4742
MEX3D	-1.49444	BATF	-2.4724
PIGN	-1.49416	PDCD11	-2.4724
RNF214	-1.49357	IGFBP4	-2.47165
KIF3C	-1.49339	COPZ2	-2.47115
AKR1C3	-1.49324	TAF10	-2.47019
PRRG2	-1.49277	LOC113230	-2.4699
ZNF468	-1.4927	ROM1	-2.4691
ZNF397	-1.49248	C2orf27A	-2.46698
RBMS2	-1.49191	CKMT1A	-2.46633
MIR3916	-1.49171	CNPY2	-2.46523
CHST3	-1.48974	EVL	-2.46406
ZNF440	-1.4892	MSRB2	-2.46313
PGR	-1.48904	PSMB4	-2.4625
OSGEP	-1.48865	FAM100B	-2.46161
STRADA	-1.48838	PSMC3	-2.46123
ULK2	-1.48817	ADAT3	-2.46078
RBP7	-1.48801	GBA	-2.46076
LOC100507577	-1.48734	PXMP2	-2.4599
LOC440434	-1.48719	HAGH	-2.45872
ZBTB40	-1.48705	PPP1R12C	-2.45777
ZNF606	-1.48701	PPCDC	-2.45729
ERRFI1	-1.48686	CDADC1	-2.45511
ELMOD3	-1.48679	TPGS2	-2.45434
ZNF606	-1.48628	DHRS1	-2.45374
FEZ1	-1.48486	NUDC	-2.45364
ZNF396	-1.48484	TUBA1A	-2.45266
POGK	-1.48459	WASH2P	-2.45263
CREBBP	-1.4845	MMS19	-2.45156
AFG3L1P	-1.48361	CENPV	-2.4491
ALDH3B2	-1.48323	DEAF1	-2.44898
ZNF253	-1.48316	ATAD3A	-2.44875
ITGB4	-1.48309	EPN1	-2.44818
TMEM101	-1.48306	C1orf50	-2.44815
CILP2	-1.48283	APOA1BP	-2.44747
ARHGEF12	-1.48232	JMJD7	-2.44683
ZNF287	-1.48178	C19orf53	-2.44659
SYT8	-1.48137	ISOC2	-2.4463
NEK8	-1.48136	RABGGTA	-2.44624
ZNF565	-1.48133	NEDD4L	-2.44486
CROCCP3	-1.48083	C19orf48	-2.44355
SSH2	-1.48074	SESN2	-2.44233
LOC388152	-1.48069	PAF1	-2.44173
TXNDC12	-1.47976	GLTPD1	-2.44153
LOC284581	-1.47944	AUP1	-2.44048
BRI3BP	-1.47876	CPAMD8	-2.43925
SPPL2B	-1.47849	NMB	-2.43909
RSBN1	-1.47766	GRB14	-2.43761
VPS4A	-1.47715	CD151	-2.43471
KCNC4	-1.47683	RAB20	-2.43433
GOLGA3	-1.47683	SH2D3A	-2.43354
HIST2H4B	-1.47633	MBD3	-2.43322
PBXIP1	-1.47603	MRPL11	-2.43137
NXPH3	-1.47579	LMNB2	-2.43132
CAMK1D	-1.47525	NEK5	-2.43101
C1orf159	-1.4752	JUND	-2.43078
KCTD13	-1.47447	ZNF20	-2.43037
HERC2P9	-1.47427	NDUFB8	-2.42888
PRPF38B	-1.47388	SNUPN	-2.42868
MUM1	-1.47383	IGDCC3	-2.42779
SVIL	-1.47379	ZNF784	-2.42688
LRRC10B	-1.47359	SLIRP	-2.42641
ELK3	-1.47284	LOC100506314	-2.42604
TSGA10	-1.47255	C17orf49	-2.426
VEGFB	-1.47207	ID3	-2.42519
SFPQ	-1.4719	FBXL16	-2.42445
CDKN2C	-1.47182	RBFA	-2.42375
PGPEP1	-1.47145	DTX4	-2.42261
FAM107B	-1.4711	ECH1	-2.42254
KIAA0513	-1.47081	CCDC88B	-2.42241
YPEL3	-1.47007	MRPL33	-2.4224
SETBP1	-1.46991	CDK5RAP3	-2.42141
ANKRD36BP1	-1.46939	ATPIF1	-2.41897
TYRO3	-1.46928	PLAC2	-2.4177
PTRHD1	-1.46902	TAGLN	-2.4173
DNAJC22	-1.46887	MIR639	-2.41625
CWC25	-1.46872	PRPF31	-2.4162
GNS	-1.46839	WDR81	-2.41603
GPX2	-1.46812	LINC00116	-2.41566
BCL9	-1.46787	AKR1C3	-2.41498
MON2	-1.46772	LRRC10B	-2.41445
TCF7L2	-1.46767	GOLT1A	-2.41305
RAB31	-1.4671	TH	-2.41297
LRRC27	-1.46648	ERGIC2	-2.41215
KIAA0664L3	-1.46577	ZNF83	-2.41209
HEXA	-1.46572	DDX49	-2.41121
ARL5B	-1.4647	RAC3	-2.41088
ZNF614	-1.46392	PFDN2	-2.41035
PLEKHA6	-1.46357	HAUS8	-2.40995
FAM101B	-1.46319	TTC7B	-2.40911
C15orf33	-1.46305	MRPL4	-2.40867
LOC400027	-1.4629	MUC1	-2.40815
PIK3C2B	-1.46279	TMED1	-2.40786
PLEKHA7	-1.46279	CD63	-2.40729
NPHP4	-1.46249	THAP3	-2.40634
ZNF813	-1.46223	SH2B1	-2.40455
CYP2R1	-1.4617	CHMP6	-2.40307
ZNF85	-1.4615	ZDHHC24	-2.40154
MAN1C1	-1.4604	MMP17	-2.40097
ZBTB7B	-1.46035	PPM1N	-2.39976
TSHZ3	-1.4603	FBXO42	-2.39961
C19orf57	-1.45995	MRPS11	-2.39688
MLXIP	-1.45934	PPOX	-2.39557
ZNF500	-1.45901	VAMP8	-2.3946
AKAP13	-1.45898	RNH1	-2.39417
FLJ45983	-1.45893	ZDHHC1	-2.39383
ZNF492	-1.45883	PRKCSH	-2.39339
QRICH2	-1.45873	SHKBP1	-2.39312
HNRNPA1	-1.45709	C11orf68	-2.39259
KIF1C	-1.45693	GJB3	-2.39207
ADAMTSL4	-1.45682	SAMD11	-2.39173
MYO9A	-1.45672	XRCC1	-2.3916
MIR34A	-1.45651	BAX	-2.3912
EEA1	-1.45595	GRB14	-2.38978
PSTK	-1.4557	DICER1-AS1	-2.38745
ABCD4	-1.45544	TDRD3	-2.38738
CEP192	-1.45538	SBF2	-2.38687
ZNF285	-1.45529	SETD6	-2.38646
REXO1	-1.45437	KRT18	-2.3851
ZNF420	-1.454	MUCL1	-2.38393
VAX2	-1.45326	CLPP	-2.3818
LOC100129361	-1.45318	NADSYN1	-2.38136
LOC254128	-1.45311	GABARAPL1	-2.38119
ANKRD36B	-1.45307	MOK	-2.38092
F11R	-1.45302	EPC1	-2.38006
ZNF737	-1.453	MMAB	-2.37928
C1orf53	-1.45209	REEP6	-2.37874
PAFAH1B2	-1.45163	PHLDB3	-2.37825
ZNF32	-1.45142	CTSD	-2.37749
ERF	-1.45093	CNKSR1	-2.37657
FAM101A	-1.45027	SNRNP70	-2.3738
REL	-1.44997	ORMDL2	-2.37357
PEX12	-1.44952	CLN3	-2.3732
SUV420H1	-1.4486	SYNGR2	-2.37231
ATF7IP2	-1.4486	SMEK2	-2.37
MGEA5	-1.44736	CHMP4A	-2.36995
KRT16	-1.44716	EIF1	-2.36778
SHISA2	-1.44696	KPTN	-2.36704
LARP6	-1.44651	AGAP11	-2.36584
ZNF584	-1.44571	MTX1	-2.36514
LOC729737	-1.44545	LIMD2	-2.36376
SLC38A7	-1.44544	PHLDA3	-2.36118
SRCIN1	-1.44524	SFSWAP	-2.36088
PPP2R5E	-1.44512	SDF2	-2.35933
GLS2	-1.44437	BUD13	-2.35873
VMP1	-1.4441	DAPK3	-2.3587
LOC645212	-1.44365	MYO9A	-2.35809
LOC100288615	-1.44348	TTC9C	-2.35628
EML5	-1.44258	RPS6KA4	-2.35345
NAA40	-1.44242	DYRK1B	-2.35243
TBC1D16	-1.44147	C14orf2	-2.35179
LYPD3	-1.44062	RNF181	-2.35092
MEX3A	-1.44039	MDP1	-2.35045
ABCC2	-1.4403	ADSSL1	-2.3504
SUGP2	-1.44023	JTB	-2.35027
SMARCC2	-1.43991	PIGM	-2.34863
ZNF77	-1.43924	UBTD1	-2.34653
BRSK2	-1.43862	PPP1R13L	-2.34646
MYO9A	-1.43858	C19orf70	-2.3454
FAM49A	-1.43847	TMEM102	-2.34388
JRKL	-1.4378	EFHD2	-2.34335
ZSCAN29	-1.4369	SGCG	-2.34314
DAAM1	-1.43668	SPSB2	-2.34302
NEDD4L	-1.43643	C16orf7	-2.34263
ADAM8	-1.43583	KIFC3	-2.34206
OTX1	-1.43557	ZNF563	-2.34034
USP54	-1.43519	LTBP3	-2.33763
SLC38A1	-1.43493	IGSF8	-2.33656
PSTPIP2	-1.4349	ZNF778	-2.33487
LOC100499466	-1.43467	DNAAF1	-2.33184
SHISA9	-1.43443	KRT10	-2.33151
SGMS1	-1.43364	NIT1	-2.3275
ZNF566	-1.4332	COTL1	-2.32708
PKN2	-1.4329	FDPS	-2.32511
CHMP3	-1.43285	CD163L1	-2.32497
ARG2	-1.43208	MC1R	-2.32492
TTC9C	-1.43189	SH3GL1	-2.32234
CALHM2	-1.43156	POLD1	-2.32217
FLJ22184	-1.43119	MIR1307	-2.3218
ZNF845	-1.43081	P2RX2	-2.32072
TLCD2	-1.43014	C17orf53	-2.32034
IGHMBP2	-1.43001	LRP1	-2.32028
CYP1B1	-1.42828	LAMTOR1	-2.31929
TMCO4	-1.42812	CDC34	-2.31875
TOM1L2	-1.42775	RHOC	-2.31796
LIN37	-1.42773	TMEM99	-2.31789
ZNF180	-1.42763	PPP2R5E	-2.31499
CD58	-1.42747	LYPD3	-2.31434
MBD5	-1.42723	LOC80054	-2.314
NBPF9	-1.42711	IGFLR1	-2.31286
ATP7B	-1.42666	FHOD1	-2.31194
ARHGEF4	-1.42658	ERP29	-2.31159
GLTP	-1.42656	RSAD1	-2.31135
FANCF	-1.42623	ERI3	-2.31061
PLEKHM2	-1.42617	RPL5	-2.30955
MBD3	-1.42612	NEURL4	-2.30897
DUSP2	-1.42569	PKP3	-2.30895
CD163L1	-1.42556	SAMD1	-2.30838
OBSCN	-1.42542	LOC644656	-2.30731
MUCL1	-1.42537	TMEM222	-2.30572
FAM108A1	-1.42527	FANCL	-2.30499
TNRC6C	-1.42481	ALG14	-2.30336
PQLC3	-1.424	NUCB1	-2.30003
ZNF260	-1.42373	HDAC5	-2.29942
C14orf93	-1.42346	CCDC153	-2.29904
KIAA1841	-1.4234	CDRT4	-2.29893
LINC00482	-1.42315	C16orf55	-2.29758
LOC127841	-1.42287	FAM96B	-2.29711
CCDC57	-1.4218	CDK10	-2.29633
TAF1B	-1.42173	NUDT13	-2.29554
FHOD3	-1.42172	LOC144481	-2.29419
UNK	-1.42164	SEPW1	-2.29352
POLR2D	-1.42161	NOP10	-2.29206
CMTM1	-1.42103	PSTK	-2.29179
DHRS4L2	-1.42096	MRPS15	-2.29177
PRDM10	-1.42044	OCEL1	-2.29048
ZNF443	-1.42039	TXNDC12	-2.28751
STYK1	-1.41983	MARVELD3	-2.28665
SLC4A5	-1.41978	METTL23	-2.28655
ECHDC2	-1.41953	LUC7L	-2.28375
ZNF137P	-1.41903	EIF3G	-2.28312
LOC100506314	-1.41859	C12orf47	-2.28306
FAM161B	-1.41854	SERTAD1	-2.28272
TMX3	-1.41738	LOC440905	-2.2819
CLIP1	-1.41721	CCDC53	-2.28181
RTF1	-1.41686	MNS1	-2.27963
KRT8	-1.41637	TSSC4	-2.27959
NIPAL3	-1.41626	BAI2	-2.27951
PGBD2	-1.41619	PIDD	-2.27934
ST8SIA6	-1.41609	LOC100506123	-2.27884
CTDSP2	-1.4159	SARNP	-2.2777
MNT	-1.41565	DHX8	-2.27767
CSNK2A2	-1.41545	WDR62	-2.27689
YJEFN3	-1.41544	C14orf102	-2.27626
RARG	-1.41475	TOMM40	-2.27588
ZSCAN22	-1.41444	ZNF511	-2.27307
HEXIM2	-1.4141	SUGP1	-2.2725
PRR11	-1.41406	TNK1	-2.27193
FAM69A	-1.4136	SYTL1	-2.27191
DENND5A	-1.4135	FGGY	-2.27004
EIF4G3	-1.41348	ARHGDIB	-2.26979
CENPT	-1.41315	SLC25A29	-2.26973
PRKCH	-1.41313	CORO1A	-2.26965
PAQR6	-1.41296	POLR1D	-2.26946
NCAPD3	-1.41273	UBB	-2.26911
FOS	-1.41231	FAM195B	-2.26602
PHLDA1	-1.41223	WASH7P	-2.26589
ARHGEF19	-1.41183	ATRNL1	-2.26567
ZNF229	-1.4112	ZNF71	-2.26539
C19orf44	-1.41088	CARKD	-2.26508
SALL2	-1.41076	GMCL1	-2.26467
GLTPD2	-1.41028	C1orf159	-2.26386
TMEM19	-1.40992	NACA	-2.26101
PARP6	-1.40967	SLC26A11	-2.25998
ZNF675	-1.40947	CARD14	-2.25951
NUMA1	-1.40932	KRT7	-2.25899
FAM63B	-1.40927	MIR1287	-2.2584
RIN1	-1.40924	CCDC101	-2.2578
UBE4B	-1.40916	CDC42BPG	-2.25499
DCAF6	-1.40861	MGAT5B	-2.25402
SPTY2D1	-1.40827	OGFOD2	-2.25249
ZCCHC14	-1.40818	C12orf44	-2.2524
ARID3A	-1.40802	MAZ	-2.24982
LOC100190986	-1.40801	RNF126	-2.24752
PPHLN1	-1.40774	DDX10	-2.24729
FAM160A2	-1.4075	ASNA1	-2.24658
ZW10	-1.40707	PANK4	-2.24461
TUBB8	-1.40693	FIBP	-2.24274
PDPR	-1.40674	ALDH16A1	-2.24267
SOX13	-1.40648	RPUSD4	-2.24084
PTPRF	-1.40627	UBAC2	-2.23995
KIF7	-1.40602	FAM86FP	-2.23952
NEBL	-1.40599	JAKMIP3	-2.23874
OSBPL8	-1.4059	ACADVL	-2.23634
IRF2BPL	-1.40516	C1orf172	-2.2353
PPM1H	-1.40508	MVK	-2.23511
LOC283922	-1.40492	ABCB9	-2.23501
NCOR2	-1.40462	TMEM238	-2.2346
GON4L	-1.40455	HES2	-2.23402
ZNF587	-1.40421	RBM14-RBM4	-2.2336
PIAS3	-1.40417	TRMT1	-2.23217
ZNF585B	-1.40401	MAP3K6	-2.23001
NIT1	-1.40328	MGC23284	-2.22932
HDHD2	-1.40309	EBNA1BP2	-2.22854
LOC646214	-1.40309	FAM22A	-2.22854
PAK1	-1.40302	GBAP1	-2.22764
VPS54	-1.40278	UBB	-2.22652
GREB1L	-1.40258	MADD	-2.22649
AHNAK2	-1.40236	TSC2	-2.22646
PACS1	-1.40209	GMEB1	-2.22628
MDM1	-1.40203	HMGCL	-2.22624
EIF3F	-1.40186	C2orf81	-2.22542
LOC729513	-1.40144	RPLP0	-2.22489
NBR2	-1.40131	POLR3K	-2.22464
ZNF627	-1.40117	TMEM18	-2.22461
ATG14	-1.40084	CRADD	-2.22305
ATXN7L3B	-1.40053	VASH1	-2.22267
PCID2	-1.40044	KRTCAP2	-2.22096
PACS1	-1.40033	DHRS11	-2.21918
CTF1	-1.3999	UQCRHL	-2.21825
SLC15A4	-1.39916	MCRS1	-2.218
EME2	-1.39912	DEGS2	-2.21657
TBRG1	-1.39898	LIN7A	-2.21641
LYST	-1.39872	ALKBH3	-2.21597
RFNG	-1.39868	THNSL2	-2.21582
YAP1	-1.39849	HEXDC	-2.21329
GALNT1	-1.398	IRF3	-2.21143
CHP	-1.39735	CCDC78	-2.21065
FAM46C	-1.39725	BAIAP2	-2.21054
SEMA4A	-1.39663	CLPX	-2.2104
VMAC	-1.39443	SLC25A39	-2.21009
LOC100506123	-1.39435	BANF1	-2.20634
SYTL2	-1.39352	ISYNA1	-2.20508
PDE4DIP	-1.39325	SPG7	-2.20361
ATF7IP2	-1.39303	TMEM208	-2.2027
SH2D5	-1.3929	CTF1	-2.20181
HIST2H2BE	-1.39281	ECHS1	-2.20156
AKAP8L	-1.39272	P2RX5	-2.20124
TCF12	-1.39248	RNF115	-2.20031
ZNF329	-1.39207	RPL4	-2.1994
ZNF805	-1.39193	GUCY1B2	-2.19834
CDC42BPG	-1.39186	PSMB5	-2.19805
FANCM	-1.39111	METTL7A	-2.19803
TECPR2	-1.39106	S100A11	-2.19727
CHD9	-1.39084	ATP6V0C	-2.19656
CDYL2	-1.39078	PYCR2	-2.19415
CCDC165	-1.39064	NAGK	-2.19412
MARK4	-1.39042	CCDC92	-2.1939
MTHFSD	-1.39031	ZFYVE21	-2.1935
GINS2	-1.39021	VPS45	-2.1932
PLEKHH1	-1.38991	RHBDL1	-2.19211
PLBD2	-1.38972	ATP5H	-2.19204
UBXN2A	-1.38909	GLTSCR1	-2.19099
CCDC142	-1.38868	GPS2	-2.19049
METTL9	-1.38843	MEIS3	-2.18974
CACNG4	-1.38785	NBPF10	-2.18828
MAZ	-1.38707	LOC100286793	-2.18787
ATF7IP	-1.3863	FRAT2	-2.18784
KIAA1462	-1.38519	ADI1	-2.1867
SACS	-1.38447	FAM113B	-2.18635
CYP19A1	-1.38415	ZNF232	-2.18555
FMN1	-1.38414	VASH1	-2.18534
KPTN	-1.38402	MLST8	-2.18214
CNTD2	-1.38398	FAAH	-2.18085
RBM25	-1.38355	AVPI1	-2.17818
KLF13	-1.38354	HMG20B	-2.17808
SGPL1	-1.38343	NYNRIN	-2.17624
MYH10	-1.38342	CD58	-2.17593
GLMN	-1.38335	ZNF720	-2.1753
PHLPP2	-1.3831	FAM86A	-2.17503
CNKSR1	-1.38303	TCF7L1	-2.17365
CBX1	-1.38284	COX16	-2.17266
FGFBP3	-1.38213	FERMT3	-2.16994
TBC1D2B	-1.38193	TPT1	-2.16988
NOTCH2	-1.38135	TYK2	-2.16872
SPECC1	-1.38115	TP53I3	-2.16862
CMIP	-1.38099	WDR74	-2.16813
STK11	-1.38043	WDR83	-2.16812
SYDE2	-1.37982	NRGN	-2.16803
C17orf85	-1.37968	HN1	-2.16644
HINFP	-1.37935	CREB3L4	-2.16566
LOC388692	-1.37896	TRMT112	-2.16508
PFN1P2	-1.378	GRN	-2.16464
PHC1	-1.37792	CHST3	-2.16368
C17orf82	-1.37786	MBTPS1	-2.16344
ATN1	-1.37777	SHANK2	-2.16303
EEF2	-1.37774	C16orf91	-2.16138
ABCC1	-1.37729	LOC254128	-2.16136
MKI67	-1.37715	DHRS12	-2.16112
PRSS23	-1.37708	KIAA0090	-2.16095
FICD	-1.37701	DGUOK	-2.16062
PTPRS	-1.37647	LOC147727	-2.15809
KBTBD3	-1.37646	C17orf76-AS1	-2.15736
CUEDC1	-1.37546	USF2	-2.15594
KLHL17	-1.37523	CCDC130	-2.15573
SRPR	-1.37504	FAM131C	-2.15553
CTNS	-1.37481	MRPL43	-2.15374
RCBTB1	-1.37468	PARP6	-2.15324
NFATC2IP	-1.37462	EHBP1L1	-2.15227
BMF	-1.37433	AKAP8L	-2.15182
ACOT4	-1.37378	TRADD	-2.15093
ZNF514	-1.37321	CTU2	-2.15054
POLR3GL	-1.37321	PSENEN	-2.15027
ARHGEF17	-1.37302	ST3GAL2	-2.15026
POLE	-1.37293	ZNHIT2	-2.14923
PROX2	-1.37271	WDR25	-2.14892
FBXL20	-1.37253	SETDB1	-2.14663
C16orf55	-1.37192	KDM5B	-2.14639
RFX7	-1.37078	TRIM3	-2.14574
C10orf107	-1.3705	EFNA4	-2.14485
FUK	-1.37007	EPOR	-2.14434
ETV3	-1.36964	SNAPC2	-2.14419
HS6ST3	-1.3695	LOC729013	-2.14419
CRTC1	-1.36902	GCDH	-2.14357
SMG6	-1.36901	C15orf57	-2.14301
FLCN	-1.36872	DHRS12	-2.14283
NOTCH3	-1.36855	CCDC104	-2.14241
PDXDC2P	-1.36851	RPS6KB2	-2.14201
DDB2	-1.36821	DDB2	-2.14072
AGBL2	-1.36799	ZNF468	-2.13827
FLJ90757	-1.36755	RPAP1	-2.13598
MLLT10	-1.36728	GLTPD2	-2.13585
GNG12	-1.36703	HOXC13	-2.13509
NADSYN1	-1.36688	EID2B	-2.13499
RAB11FIP3	-1.36678	PRH1	-2.13458
PRKACB	-1.36663	IMPA2	-2.1329
POLG	-1.36649	PEPD	-2.13287
CCDC93	-1.36631	VMP1	-2.13285
RTTN	-1.36622	PPP2R3C	-2.13152
SPRED1	-1.36619	VWA1	-2.131
ARHGEF7	-1.36593	PEF1	-2.13015
NR2F2	-1.36574	PNPLA2	-2.12895
CES2	-1.36566	AP1G2	-2.12846
IRF6	-1.36559	C17orf109	-2.12831
LOC399744	-1.3655	RBM14	-2.12827
SLC9A2	-1.36547	RHBDF1	-2.12821
PIGS	-1.3654	EGLN2	-2.12644
CEP112	-1.36496	FAM100A	-2.12421
ZFYVE27	-1.36416	CMC2	-2.12391
CCDC15	-1.36394	GPR77	-2.12186
IFT172	-1.36378	RIC8A	-2.12165
ULK3	-1.36352	KCNMB4	-2.12122
DIP2C	-1.36351	STXBP2	-2.12077
RAB5B	-1.36345	ZNF787	-2.12036
ADSSL1	-1.36322	GMPR2	-2.11961
TMTC4	-1.36318	NFKBIB	-2.11889
PINK1	-1.36299	CCDC137	-2.11768
ERO1LB	-1.36239	XPOT	-2.11738
SLC22A15	-1.36221	CCNL2	-2.11677
KIAA0226L	-1.36134	TEX30	-2.11657
HEATR6	-1.3613	PELI3	-2.11584
TUFT1	-1.36103	GCLM	-2.11553
KCTD1	-1.36065	SETDB1	-2.11504
TNFAIP1	-1.36005	CYP26B1	-2.11418
EFNB2	-1.3599	TUBB3	-2.11302
C19orf47	-1.35966	WTIP	-2.11274
LOC100506686	-1.35928	RAB3GAP1	-2.1116
ST6GALNAC2	-1.35912	DPYSL4	-2.11083
CYB561D1	-1.3581	AURKB	-2.11016
ZNF469	-1.35804	PPP1CA	-2.1094
ZNF276	-1.35772	LRR1	-2.10871
GCLM	-1.35727	CENPBD1	-2.10794
CEP89	-1.35676	ARTN	-2.10775
CAB39L	-1.35668	SIKE1	-2.10695
FBRSL1	-1.35633	CC2D1A	-2.10686
CAPRIN2	-1.35613	WDR24	-2.1064
NUDT15	-1.35551	LYPLA2	-2.10425
PGR	-1.35549	KCNH3	-2.10314
GRHL1	-1.35542	TPT1-AS1	-2.10311
NEK5	-1.35515	SOLH	-2.1025
GPRC5A	-1.3551	SH3BGRL3	-2.10157
SLC16A4	-1.35473	PELP1	-2.10144
ECHDC2	-1.3544	SNRPE	-2.10119
ARHGAP35	-1.3535	NPM3	-2.10085
WIZ	-1.35346	ARHGEF25	-2.10059
FUBP1	-1.35325	CCDC63	-2.09887
ATP9B	-1.3528	KIAA0226L	-2.0984
RFXAP	-1.35241	C11orf74	-2.09538
C17orf104	-1.35137	C1orf112	-2.09309
LOC100507501	-1.35135	TMEM11	-2.09175
MFSD11	-1.3513	RAD23A	-2.09098
STARD13	-1.35089	BEND7	-2.08933
GLTSCR2	-1.35086	NME4	-2.0887
FRAT2	-1.35056	ATP5L	-2.08868
ZNF211	-1.35045	MRPL48	-2.08857
NFATC2IP	-1.34997	PLA2G15	-2.0885
C1orf151-NBL1	-1.34994	LMNA	-2.08769
FCHSD2	-1.3497	TAF1B	-2.08744
NENF	-1.34949	TMEM131	-2.08673
C15orf40	-1.34942	PHB2	-2.08642
GPR176	-1.3491	CTDNEP1	-2.08569
ALX3	-1.34907	TSSC1	-2.08525
PDE4DIP	-1.34898	ZNF628	-2.08505
CIDEB	-1.34893	PRPF3	-2.08421
ENO2	-1.34871	EIF3I	-2.08413
MBD3	-1.34862	TRAPPC12	-2.08291
VPS13C	-1.34849	JMJD8	-2.08106
ZNF571	-1.34837	ZNF444	-2.07939
CDH1	-1.34802	ICAM3	-2.07885
FLJ31306	-1.34791	HOXC11	-2.07857
MALAT1	-1.34767	CDIPT	-2.07807
SCAND2	-1.34761	KIF26A	-2.07798
DNAJC6	-1.34759	POLRMT	-2.07744
B3GALT6	-1.34745	FBXW4	-2.07719
ATAD3C	-1.34741	ADCK3	-2.07635
STON2	-1.34714	OLFM2	-2.07502
ZNF83	-1.34684	DYNC2LI1	-2.07487
ZFP36L1	-1.34674	CALHM2	-2.07477
TTC31	-1.34672	R3HDM4	-2.07442
PPIAL4G	-1.34661	CD81	-2.0736
AKT2	-1.34603	RNF187	-2.07146
PPP2R5C	-1.34572	VTI1B	-2.07071
PPP2R5B	-1.3455	LOC728758	-2.06798
ZWINT	-1.34549	CARS	-2.0678
IQCC	-1.34535	NDUFS2	-2.06741
CSK	-1.34479	DMAP1	-2.06621
C12orf65	-1.34472	RHOT2	-2.06606
BBC3	-1.34458	SFN	-2.06547
GSTZ1	-1.34413	GPX2	-2.0653
KIAA1033	-1.34408	FAM64A	-2.06342
ZNF33A	-1.3436	ATP5G1	-2.06323
SMAD3	-1.34299	ATP6V0B	-2.06287
HSD17B7P2	-1.34282	TROAP	-2.06284
KLHL36	-1.34252	FANK1	-2.06183
DCDC2B	-1.34244	UQCRFS1	-2.06147
ZNF700	-1.34231	CDK4	-2.06085
ALG9	-1.34206	ZNF408	-2.05946
SPTBN2	-1.34172	ARMC7	-2.05889
CSNK2A2	-1.34133	ORAI1	-2.05761
CT62	-1.34079	POC1B-GALNT4	-2.05681
ERVK13-1	-1.34058	MTERFD3	-2.05633
MED29	-1.3397	HOOK2	-2.05569
LHX4	-1.33953	C19orf46	-2.05469
ZNF200	-1.33948	C10orf82	-2.05448
WLS	-1.33929	ACSF3	-2.05217
BLNK	-1.33896	SENP1	-2.05046
PCSK7	-1.33855	PLA2G10	-2.05014
KCNMB4	-1.33851	ARHGEF19	-2.0501
LINC00483	-1.33807	METRNL	-2.04954
TULP3	-1.33807	KLHL25	-2.0494
NDUFS2	-1.33775	CBX8	-2.04899
MGC23270	-1.33773	RGL3	-2.04828
METTL17	-1.33772	ASCL1	-2.04783
YPEL2	-1.33765	SCNM1	-2.04762
PTPN14	-1.3376	C11orf80	-2.04751
UQCRC2	-1.33751	PGR	-2.04721
POLL	-1.33707	LTBP4	-2.04696
LOC283624	-1.33704	TBC1D17	-2.0466
CNN2	-1.33697	TK1	-2.04514
CNNM3	-1.33673	HBXIP	-2.045
NFATC1	-1.33667	ITGB4	-2.04485
ZFAND4	-1.33623	HYI	-2.04427
ZNF692	-1.33514	SLC44A2	-2.04387
NAA16	-1.33514	AARSD1	-2.04201
MYSM1	-1.3349	PAX9	-2.04194
LOC641298	-1.33459	GALNTL1	-2.04113
AMDHD2	-1.33407	ARMC5	-2.04079
QPCTL	-1.33405	BCL2L12	-2.04037
NUDT17	-1.334	SULT2B1	-2.04024
FAM65A	-1.33387	ZNF226	-2.03996
C14orf132	-1.33347	C19orf6	-2.03911
IL18BP	-1.3332	PDK2	-2.03846
GPBP1L1	-1.33317	CHCHD8	-2.03818
GALNTL1	-1.33256	CDT1	-2.03733
KAT8	-1.33251	AKR1C2	-2.03718
ZNF213	-1.33248	GPRC5C	-2.03666
LOC440905	-1.33231	DECR2	-2.03661
ZSCAN30	-1.33143	CCDC94	-2.03488
VASH1	-1.33139	ZNF442	-2.03322
CENPA	-1.3313	VSIG2	-2.03286
DUSP8	-1.33127	BIRC5	-2.03211
ZNF799	-1.33122	MUDENG	-2.03187
FLJ35776	-1.33116	CIRBP	-2.03122
MACROD1	-1.331	DCUN1D3	-2.03072
TMEM106C	-1.33083	SLX1A	-2.02951
MAPT	-1.33081	KCNK6	-2.0293
C11orf61	-1.3307	DHRS7B	-2.02915
LINC00152	-1.33051	ALKBH6	-2.02869
C17orf70	-1.33027	RHOV	-2.0286
ZFHX3	-1.33019	AGAP2	-2.0285
CROCC	-1.33003	DHRS4	-2.02841
RECQL5	-1.32997	DDX39A	-2.02711
SLC39A13	-1.32939	DNALI1	-2.02695
LINC00235	-1.32937	TMEM106C	-2.02561
FCGR1A	-1.32904	XAB2	-2.02526
N4BP2L1	-1.32886	IRF2BP1	-2.02422
GRTP1	-1.3286	MARVELD1	-2.02403
LRP4	-1.32842	ICT1	-2.02275
LOC642846	-1.3284	SDF4	-2.02157
CADM1	-1.32814	RIN1	-2.02122
EXOC7	-1.32811	DPP3	-2.02119
LOC339803	-1.328	SLC25A3	-2.01952
ZNF785	-1.32777	LOC654342	-2.01922
LOC100130417	-1.32774	PARD6G	-2.01718
ENTPD7	-1.32713	TBX2	-2.01537
NCAPD3	-1.3268	CDCA3	-2.01416
EGLN3	-1.32653	NT5C3L	-2.01375
ELP4	-1.3265	ILVBL	-2.01364
ACYP1	-1.32551	JMJD4	-2.01321
LDLRAD3	-1.32502	SSH3	-2.01123
CLCN7	-1.32456	HHIPL2	-2.01105
MPRIP	-1.32426	MTA1	-2.00936
RERE	-1.32393	ZNF385A	-2.00895
ZNF569	-1.3238	KPNA2	-2.00804
DNAL1	-1.32342	ARL3	-2.00765
ACAD10	-1.32312	FAM46B	-2.00763
SAV1	-1.32259	ZNF682	-2.00742
CLK2	-1.32226	PRDX2	-2.00733
CDH24	-1.32098	KRTCAP3	-2.007
TC2N	-1.32061	FAM86C2P	-2.00659
LIG4	-1.32049	TRNAU1AP	-2.0065
TCF3	-1.32038	ALDOA	-2.00516
CBX5	-1.32031	DMKN	-2.00414
LRRC37A4	-1.31956	ZG16B	-2.00403
SYT1	-1.31943	ULK3	-2.0038
FAM102B	-1.31908	INTS4	-2.00368
MAP3K9	-1.31902	PLK1	-2.00232
SIPA1L2	-1.31862	SNRPA	-2.00228
ALMS1	-1.31861	KATNB1	-2.0021
MIR22HG	-1.31856	TM6SF1	-2.00126
CAMKK1	-1.3184	C19orf25	-2.00081
GAS6	-1.31819	ZNF506	-2.00062
CCDC163P	-1.31786	HP1BP3	-1.99978
ARHGAP5	-1.31783	PPP4R1	-1.99889
MALL	-1.31778	ING4	-1.99846
PPAP2B	-1.31747	BCKDK	-1.99659
GOLGA3	-1.31737	THAP11	-1.99515
ZFYVE21	-1.31712	PPP2R1B	-1.99515
CNST	-1.31688	MIR4721	-1.99378
HPS1	-1.31687	KAT8	-1.99356
PMEL	-1.31668	MAN2C1	-1.9932
HSPB2	-1.31641	ARAP1	-1.99262
MMP25	-1.3164	ZFYVE19	-1.99194
BAHCC1	-1.31587	CORO1B	-1.99151
ACSF3	-1.31584	LRRC27	-1.99094
KCNC3	-1.31565	CALCOCO1	-1.99012
SLC1A5	-1.3154	ALYREF	-1.98916
RPS7	-1.31515	CDKN2D	-1.98866
BTF3L4	-1.31485	ZFPM1	-1.98812
ETHE1	-1.31483	SLC14A1	-1.98801
BTAF1	-1.31449	GNB3	-1.98789
TBC1D15	-1.31405	DRG2	-1.98701
TARBP1	-1.31386	NUDT7	-1.98697
CARKD	-1.31379	FXR2	-1.98668
C11orf1	-1.31369	C11orf49	-1.98479
EPG5	-1.31355	GSTO1	-1.98468
ANKRD10	-1.31341	STARD13	-1.98398
KIF20B	-1.31308	HTRA2	-1.98252
FAM21C	-1.31301	ACBD6	-1.98145
ARSG	-1.31253	PPM1J	-1.98099
TMEM121	-1.31215	SGTA	-1.97901
THSD1P1	-1.31196	FEN1	-1.97787
ZNF416	-1.31158	INO80E	-1.97706
CC2D1B	-1.31033	LOC150776	-1.97626
PSD	-1.31	RPAIN	-1.9762
BAZ2A	-1.30974	PARK7	-1.97523
PIF1	-1.30951	ABCA3	-1.97508
ZNF438	-1.3095	ZNF219	-1.97507
C14orf102	-1.3094	LDHD	-1.97471
FAM109A	-1.30935	POLR2G	-1.97333
ACADVL	-1.3093	DOK1	-1.97214
MIR3917	-1.30884	EVPLL	-1.97036
KHNYN	-1.30866	TYRO3	-1.96927
STX2	-1.30857	SLC22A17	-1.96862
SMARCE1	-1.30855	TCF25	-1.96833
DHX33	-1.3085	SMUG1	-1.96762
EPN2	-1.30841	SYMPK	-1.96749
MC1R	-1.30791	MIR3656	-1.96688
ESPN	-1.30786	PSMC5	-1.96628
KRCC1	-1.3071	LYPLAL1	-1.96588
BTBD7	-1.3068	CSK	-1.96576
C16orf72	-1.30663	IRX3	-1.96551
MCEE	-1.30643	PLEKHH3	-1.96446
ITSN2	-1.30636	RBM8A	-1.96444
ZNF726	-1.30617	IFT46	-1.96369
TCEANC2	-1.30608	CACNB3	-1.96351
LOC387646	-1.30601	SYDE1	-1.96348
TSPAN31	-1.3059	LIPT2	-1.96303
FAM113B	-1.30577	FOLR1	-1.96292
GTF2A1L	-1.30566	ZNF18	-1.96275
CHFR	-1.30501	PRX	-1.96203
ZNF488	-1.30454	KRT8	-1.96193
MED13L	-1.30431	LOC400027	-1.96058
FN3K	-1.30423	SCMH1	-1.95824
H6PD	-1.30421	CABLES1	-1.95783
MTRF1	-1.30414	UBL7	-1.95766
ASB7	-1.30406	ATAD3B	-1.95756
RIMS3	-1.30364	B4GALNT4	-1.95694
ABCA5	-1.30356	SPRN	-1.95674
UBE4A	-1.30349	UNC45A	-1.95628
MAP2K4	-1.30344	DLEU2	-1.95546
PRPSAP1	-1.30342	JAK3	-1.95354
PTPRCAP	-1.30332	METTL1	-1.95302
PROSER1	-1.30325	ESPL1	-1.95243
NBPF6	-1.30261	ZNF710	-1.95089
VIM	-1.30239	MAGOH	-1.95058
PLA2R1	-1.30237	HOXC13	-1.95052
SLC39A1	-1.30205	LOC284385	-1.94962
CDK3	-1.3017	HOXC9	-1.9495
ZNF846	-1.30144	TRIM28	-1.94668
CPSF7	-1.30143	VPS25	-1.94625
ERN1	-1.30134	PLA2G16	-1.94592
RAB6C	-1.30106	NAT9	-1.94541
CSNK2A2	-1.30091	PRPH	-1.94523
C14orf118	-1.30079	HTRA1	-1.94454
KXD1	-1.30069	HOXB7	-1.9441
ADCY6	-1.3006	ESRRA	-1.94236
PLEKHG2	-1.30059	AKT1S1	-1.94192
FRMD5	-1.30053	PCGF1	-1.94068
BCL2	-1.30019	CSNK2A2	-1.94056
ZNF347	-1.30016	ATPAF2	-1.93962
PKD1P1	-1.29996	PPAP2C	-1.9395
PHF12	-1.29982	DAK	-1.93831
ZGLP1	-1.29942	ATXN7L2	-1.93729
FRMD4A	-1.29895	EDN2	-1.93493
CCDC92	-1.29886	OSBPL7	-1.93326
CHAMP1	-1.29826	SNX22	-1.93313
ZSCAN2	-1.29812	BOLA3	-1.93289
ZNF304	-1.29765	ATF7IP2	-1.93285
BPTF	-1.29751	ZSWIM7	-1.93268
KANSL1	-1.29737	SPTBN2	-1.93262
ADAL	-1.29721	TUBA1B	-1.93208
MZF1	-1.29717	NDUFAB1	-1.93062
SDC3	-1.29689	GSTO2	-1.92986
TANC1	-1.29677	HIRIP3	-1.92966
POLE2	-1.29665	TADA2A	-1.92857
PRR12	-1.29619	C16orf96	-1.92776
AKR1C2	-1.29614	ROGDI	-1.92738
TSC2	-1.296	REXO2	-1.92726
FANCA	-1.29589	NUBP1	-1.92708
GTF2A1	-1.29537	POLA2	-1.92686
ZNF652	-1.29532	CCDC77	-1.9262
GALNS	-1.29491	C10orf35	-1.92448
ZNF17	-1.2948	CACNA1H	-1.92427
HNRNPU-AS1	-1.29471	TSPAN4	-1.92314
GCC2	-1.29423	ASTL	-1.92284
AMFR	-1.29399	CROCC	-1.92252
SUDS3	-1.29387	AGRN	-1.92094
TBC1D10B	-1.29358	STX4	-1.92056
ZC3H12C	-1.29269	MSS51	-1.92045
MAPRE3	-1.2921	NAB2	-1.91974
ZNF771	-1.29193	EVPL	-1.91924
ZNF605	-1.29186	CNTD2	-1.919
SPPL2A	-1.29148	AGAP8	-1.91872
KIAA0907	-1.29138	NBPF4	-1.91835
TUBA1A	-1.29138	VPS72	-1.91762
PDDC1	-1.2913	ACD	-1.91724
LOC100130776	-1.29123	C10orf140	-1.91603
PSD4	-1.2912	NDUFA12	-1.91598
ZNF418	-1.29107	PITPNM3	-1.91525
GCFC2	-1.2908	CD2BP2	-1.91469
PLEKHH3	-1.29072	SLC9A3R2	-1.91419
SAMD15	-1.2906	MST1P2	-1.91366
BAHD1	-1.2905	HPS1	-1.91308
NOTCH2NL	-1.29041	LOC100507501	-1.91281
VMAC	-1.28995	ZNF599	-1.91203
CSNK1G1	-1.28954	ADRBK1	-1.91162
ZFP1	-1.28895	MEN1	-1.91056
MTERFD3	-1.28885	C19orf52	-1.91049
LOC100288615	-1.28877	CMTM3	-1.90896
KIF1B	-1.28853	LPAR5	-1.90852
TAGLN	-1.28845	NINJ2	-1.90738
TNS4	-1.28841	MCOLN1	-1.90671
ALDH4A1	-1.28838	PDDC1	-1.90605
CEP95	-1.2883	DCTN2	-1.90538
NCOR1	-1.2882	SEC11C	-1.90534
CHRNB1	-1.28819	FUZ	-1.90484
ZDHHC20	-1.28818	NCAPD3	-1.90483
ATP2B4	-1.28791	PTPLA	-1.90417
TAOK1	-1.28746	SPAG5	-1.90349
CLEC16A	-1.28721	MIR429	-1.90222
C10orf137	-1.28705	MCF2L	-1.90147
PAPSS2	-1.28702	PKN1	-1.90071
DDI2	-1.28696	DDX51	-1.9005
TSEN54	-1.28694	ARRDC2	-1.89951
FBXL16	-1.28689	CFDP1	-1.89839
RARA	-1.28678	PNPLA6	-1.89592
TRIM62	-1.28676	LINC00467	-1.89506
CRADD	-1.28636	ZNF48	-1.8949
PAN3	-1.2863	CHCHD1	-1.89477
SF3A2	-1.28623	RAB1B	-1.89442
OAZ2	-1.28603	SLC25A42	-1.8941
FBXL3	-1.28601	SSU72	-1.89397
CALML4	-1.28601	CCDC102A	-1.89383
SPATS2	-1.28596	CACNG4	-1.89382
RAVER2	-1.28589	LOC100507577	-1.89359
GMFB	-1.28578	S100A16	-1.89345
PGBD4	-1.28535	INPP5K	-1.8933
POLG2	-1.28506	VPS33B	-1.89318
C2orf56	-1.28499	ZNF554	-1.89296
CERS5	-1.28474	FBXL12	-1.8925
ACADM	-1.28474	MUTYH	-1.89239
RNF2	-1.28473	POLE	-1.89149
EPS8	-1.28463	S100A6	-1.89075
VAMP1	-1.28441	SMYD3	-1.89047
C15orf57	-1.28374	GPR132	-1.88916
IFT88	-1.28339	COG8	-1.88828
IQCK	-1.28305	NOL3	-1.88794
ARHGEF40	-1.28301	LOC388152	-1.88748
GNRHR2	-1.28286	PTDSS2	-1.88741
GTF2H3	-1.28277	PIGQ	-1.88587
KIAA0913	-1.28234	P4HB	-1.88584
SPSB3	-1.28189	TMEM107	-1.88546
POU2F3	-1.28183	NTAN1	-1.88524
NFRKB	-1.28179	TOMM20	-1.88437
NACC1	-1.28173	BARX2	-1.88286
UACA	-1.2816	UEVLD	-1.88098
DPH5	-1.2816	GIT1	-1.88015
ZNF248	-1.28152	TMEM132A	-1.87999
ZNF668	-1.28126	ERBB3	-1.87984
ZNF195	-1.28099	TSEN54	-1.87898
MLL	-1.28076	MIIP	-1.87845
CLMN	-1.28032	MAPK3	-1.87785
FUS	-1.28031	USP6NL	-1.87701
SUV420H2	-1.28017	LOC100130015	-1.87696
JMJD1C	-1.28017	SEMA4A	-1.87687
ATG2B	-1.28004	KRT8	-1.87638
ZNF358	-1.28002	MRPL46	-1.87559
MLEC	-1.2797	ERMAP	-1.87459
MAP3K3	-1.27968	PUS1	-1.87395
EIF2C1	-1.27957	MUS81	-1.87384
RBMS1	-1.27911	LOC282997	-1.87352
PTPRE	-1.27909	CDC37	-1.87194
IMPACT	-1.27897	ARFGAP2	-1.87129
ZNF431	-1.27878	TRMT61A	-1.87051
CTTN	-1.27862	TMEM218	-1.86997
IER3IP1	-1.27855	EIF2B2	-1.86954
PDPR	-1.27852	MUM1	-1.86894
DNAJC4	-1.27845	RABGAP1L	-1.86845
KDM5B	-1.27831	AP2A2	-1.86762
DSTNP2	-1.27815	TMEM150A	-1.86739
SSBP4	-1.27806	CDK11A	-1.86693
HYI	-1.27786	PSMC3IP	-1.86692
TNKS2	-1.27776	B3GNT4	-1.86653
CYP2R1	-1.2777	FIZ1	-1.86629
LHX1	-1.27768	GPS1	-1.86596
SFR1	-1.27718	C1orf56	-1.86471
PPP1R37	-1.27691	GLTP	-1.86367
ZSCAN18	-1.27687	ALX3	-1.86226
CHEK1	-1.27656	SLC39A9	-1.86217
IRX5	-1.27656	PRPSAP2	-1.86216
PPP1R3C	-1.27635	HERC2P4	-1.86205
EDEM3	-1.2763	BAIAP3	-1.86169
TMEM26	-1.27598	C11orf49	-1.86127
CEP164	-1.27593	RNF121	-1.86055
ANTXR1	-1.27551	ZNF579	-1.86029
LRRC56	-1.27537	LENG1	-1.86003
GTF2H1	-1.27507	NR2C2AP	-1.8586
MAPK8IP3	-1.275	GGPS1	-1.85854
ZNF518A	-1.27476	ATG4D	-1.85829
TAF1C	-1.27461	TELO2	-1.85815
EXTL2	-1.27443	MPDU1	-1.85704
TXNDC16	-1.27428	MRPS7	-1.85566
ATE1	-1.27423	AP1M2	-1.85564
AP4E1	-1.274	TMEM131	-1.85407
AP2A2	-1.27399	CERS5	-1.8535
LOC100499467	-1.27386	C11orf80	-1.85304
LOC100506054	-1.27379	PRCC	-1.85265
N4BP2L2	-1.27336	SLC39A1	-1.8522
ZNF551	-1.27313	ZNF438	-1.85172
IQGAP1	-1.27312	PTRH2	-1.85092
NFIA	-1.27177	THYN1	-1.85023
JPH3	-1.27174	QPRT	-1.84912
CUL4A	-1.2712	TCTN1	-1.84884
HOXC13	-1.27094	LOC284454	-1.84753
TMED8	-1.27086	CXXC1	-1.84742
PARP16	-1.27062	RFXAP	-1.8472
SLC48A1	-1.27057	TIMM9	-1.84696
ZEB1	-1.27047	CHST1	-1.84695
ABHD2	-1.26991	CRYL1	-1.84555
NUPL1	-1.26983	SCFD1	-1.84445
C1orf85	-1.26975	LPPR2	-1.84383
GATAD2A	-1.26961	SLC4A5	-1.8438
SOWAHC	-1.26959	SNX33	-1.84334
VPS39	-1.26948	PIP5K1C	-1.84139
ZNF114	-1.26925	GEMIN6	-1.84074
SMCR8	-1.2692	NASP	-1.84067
PIGQ	-1.2691	HCN2	-1.84065
MAD2L2	-1.269	CCDC24	-1.84043
FOXM1	-1.26858	TBCB	-1.84004
ERCC6	-1.26843	UBB	-1.83988
C14orf149	-1.26835	MTIF3	-1.83885
PPP4R1	-1.26793	CDAN1	-1.83882
PHLPP1	-1.26779	SLC43A2	-1.83839
PPP1R14B	-1.26758	C19orf42	-1.83687
C15orf42	-1.26754	FBXO44	-1.83648
KCTD15	-1.26738	CHID1	-1.83634
TBX2	-1.26733	C19orf76	-1.83547
OSCP1	-1.26726	P2RY11	-1.83346
TBC1D8	-1.26724	NDUFAF1	-1.83327
TRADD	-1.26723	ITPKC	-1.83311
LYSMD1	-1.26705	ATP6V0A1	-1.83291
ZCCHC17	-1.2667	TMEM86B	-1.83281
CIRBP	-1.26668	LRRC37B	-1.83265
COCH	-1.26627	MAP1S	-1.83253
WIPF2	-1.26617	GSTM4	-1.83242
JUND	-1.26582	PSRC1	-1.83216
ESRRA	-1.26579	REXO1	-1.83196
ANKRD11	-1.2657	GAA	-1.83185
MEIS3P1	-1.26555	MIR3917	-1.83165
SHC2	-1.26534	FBRS	-1.83096
KLF6	-1.26505	TCIRG1	-1.83044
LMTK3	-1.26503	RECQL5	-1.83026
INTS3	-1.26498	ZNF324B	-1.82972
SH3YL1	-1.2645	TIMM44	-1.82795
VPS13D	-1.26447	ZFPL1	-1.82569
AHSA2	-1.26415	ATF7IP2	-1.82541
SRCAP	-1.26404	PHB	-1.82498
ZNF780B	-1.26394	PRMT1	-1.82496
CLK3	-1.26387	BRF1	-1.82358
ATAD3B	-1.26346	PIGS	-1.82348
R3HDM2	-1.26343	DOT1L	-1.82302
ADCY6	-1.26341	TTC39A	-1.8229
PQLC1	-1.26326	ULK1	-1.82241
PPP1R13B	-1.26319	HAUS1	-1.82201
DYRK2	-1.26318	C16orf79	-1.82117
ADAT3	-1.2631	FBXL8	-1.81998
WDR35	-1.26305	IER2	-1.81964
ANKS3	-1.26298	WIBG	-1.81886
MICU1	-1.26251	CGREF1	-1.81736
ENO4	-1.2624	C12orf49	-1.81709
R3HDM4	-1.26229	MRPL16	-1.81652
ACBD6	-1.26222	SUV420H2	-1.81586
JMJD7	-1.26146	EFNA1	-1.814
LOC100130581	-1.26124	NADK	-1.81393
ZNF266	-1.26116	KIAA0319L	-1.81384
AP2B1	-1.26079	TMEM186	-1.81382
SMCR7	-1.26069	CAMKMT	-1.81346
ABL2	-1.26049	HMBS	-1.81344
TBC1D15	-1.26034	KLK10	-1.81289
SLC44A3	-1.26024	INO80C	-1.81289
CTU2	-1.2601	KXD1	-1.81196
WDPCP	-1.26006	C17orf62	-1.81134
SLC39A9	-1.25984	IDH2	-1.81101
SGK494	-1.25924	SELENBP1	-1.81002
MDM2	-1.25921	SNHG10	-1.80967
TMOD2	-1.25849	TMOD3	-1.80964
TCTN3	-1.25819	PDLIM1	-1.8094
PRKAB2	-1.25813	KAZALD1	-1.8081
ZNF529	-1.2581	ARRB2	-1.80786
LOC146880	-1.25798	SF3B14	-1.80776
PFKFB3	-1.25794	ALMS1	-1.80699
ERC1	-1.25794	AVEN	-1.80655
DNAJC27	-1.25774	GFOD2	-1.80595
BMPR1A	-1.25752	ZFYVE9	-1.8058
TRIM65	-1.25748	HPS6	-1.80563
OIP5-AS1	-1.25746	CLASRP	-1.8052
TRAPPC8	-1.25714	ACBD4	-1.80358
ZNF417	-1.25659	LOC100302650	-1.8031
MLLT1	-1.25608	LRRC20	-1.80252
LRRC37A3	-1.2557	MRPL34	-1.80233
EIF2D	-1.25562	TCHH	-1.80227
ZIC2	-1.25556	GTF2A2	-1.80194
PLEKHG4	-1.25532	GDPD3	-1.80169
TMEM116	-1.25488	SOS1	-1.79994
VSIG10	-1.25485	RABAC1	-1.79959
NOL9	-1.25468	ZNF222	-1.79872
ZFYVE1	-1.25433	ATP2A1	-1.79815
ZMYM5	-1.25421	ARHGAP33	-1.79785
LETMD1	-1.25384	KCTD14	-1.79675
SP2	-1.25341	SEPX1	-1.79666
FTH1	-1.2534	PCNXL3	-1.79592
TOM1L1	-1.25327	DUSP6	-1.79453
CCDC159	-1.25322	TSG101	-1.79445
USP34	-1.25301	COASY	-1.79436
DDX51	-1.25287	MRPL37	-1.79416
FUS	-1.25283	GPR137	-1.79408
HIP1R	-1.25277	APEX1	-1.79406
FAM160B1	-1.25225	ZCCHC17	-1.79387
COTL1	-1.25224	GAS8	-1.79345
ARID1A	-1.25196	ZNF134	-1.79276
KANK2	-1.25186	CFL1	-1.79233
BCKDK	-1.25132	ZNF263	-1.79202
LRRC45	-1.25125	OXA1L	-1.79174
C16orf72	-1.25098	SVIL	-1.79155
MUC1	-1.25076	CEP89	-1.79153
SSBP3	-1.25061	AACS	-1.79037
AP2A1	-1.25052	ANO9	-1.79034
DCLRE1B	-1.25008	ZNF177	-1.79029
ANKRD52	-1.25003	CTNNBIP1	-1.78978
GDPD1	-1.24957	SLC25A10	-1.78825
ERBB3	-1.24918	TRIT1	-1.78669
TTC7B	-1.24906	OAZ2	-1.78534
BROX	-1.24886	UQCRC2	-1.78528
ZNF224	-1.24882	GPN2	-1.78512
KLF11	-1.24835	FAM125A	-1.78332
DPYSL5	-1.24833	RND2	-1.78322
SMAD6	-1.24826	SRSF9	-1.78258
ARHGEF25	-1.24825	ANXA2	-1.78234
SLC26A11	-1.2481	NARF	-1.78218
CHSY1	-1.24791	CUTC	-1.78214
[truncated: 5,482 more rows]

## Sheet: MDA-231
MDA231
Replicate 1		Replicate 2
Gene name	FC-FPKM_515 vs FPKM_nc	Gene name	FC-FPKM_515 vs FPKM_nc
TPGS2	-11.0964	EEF2K	-16.0832
C3	-9.70518	STON2	-9.30291
FGGY	-9.33375	HMCN1	-8.47576
C1orf27	-7.86282	ECHDC2	-8.36153
RHOT1	-7.6273	ZNF700	-7.36842
C19orf29-AS1	-6.75506	TIA1	-6.24595
F2RL3	-6.48848	ZNF700	-5.97949
ECHDC2	-6.35406	F2RL3	-5.5749
ASB2	-5.5175	ZNF724P	-5.55292
WNT9A	-4.43084	AFG3L1P	-5.42777
KLRC2	-4.32307	SESN3	-5.37083
LOC100128191	-4.29138	PIEZO2	-5.33734
PIEZO2	-4.25985	KHNYN	-5.14687
LOC728855	-4.12287	LZTS2	-4.91417
BMF	-3.9219	MIR4712	-4.90963
ZNF846	-3.86097	SYMPK	-4.739
FGD4	-3.78117	CCDC144B	-4.73182
RNF220	-3.76421	ATOH8	-4.70721
FAR1	-3.68475	CORO7-PAM16	-4.70718
MIB2	-3.58006	KIAA1598	-4.67555
FRMD6	-3.47005	COL13A1	-4.53102
USP6NL	-3.35593	KLRC2	-4.4415
ZSCAN5A	-3.22431	LOC100128398	-4.36323
ASB3	-3.16225	ENDOV	-4.26036
TNFRSF9	-3.13673	ERN1	-4.25164
ZNF841	-3.1037	FXC1	-4.24133
ZBTB25	-3.10062	HP1BP3	-4.21414
C17orf57	-3.09979	TNFSF4	-4.2127
PHKG2	-3.08619	ATM	-4.1861
ZMYM2	-3.06972	KLRC4	-4.17082
ADPGK	-3.05449	MIR4734	-4.1665
STON2	-3.04869	ANAPC16	-4.10135
ZBTB4	-3.03622	FLCN	-3.95903
WNT9A	-3.02664	ZSWIM5	-3.9242
PPP1R13L	-2.95173	ASB2	-3.82427
OLFML3	-2.89398	C3	-3.78439
B3GNT9	-2.83072	COL13A1	-3.77543
ZNF681	-2.82104	LYPD1	-3.73074
TARBP1	-2.80132	LOC439994	-3.66755
CDC42BPB	-2.79162	ZNF426	-3.65614
HIST2H2BF	-2.78607	LOC387646	-3.64725
TRAPPC12	-2.75943	TNFSF18	-3.64014
PTPRR	-2.75458	TCF25	-3.58042
C10orf10	-2.74852	LOC653075	-3.55028
LOC728392	-2.74763	DYNC1LI2	-3.51818
LOC100652768	-2.73175	TSSK4	-3.44537
PAQR6	-2.71063	SLC20A1	-3.44254
FAM113B	-2.67874	CENPBD1	-3.40183
LOC100506713	-2.66478	LOC100190986	-3.36689
FZD4	-2.62269	ZNF160	-3.32084
SFPQ	-2.61592	CDK2	-3.29046
DCUN1D2	-2.58204	CHD1L	-3.27702
PIAS3	-2.58042	PACS2	-3.27499
POLG2	-2.57875	GOLGA6L5	-3.27161
RNF166	-2.5566	KLHDC5	-3.13949
MIRLET7I	-2.55237	DSC2	-3.12449
SARM1	-2.5413	ECHDC2	-3.08612
WDR72	-2.52371	FCGBP	-3.04719
ZNF573	-2.51342	ZNF737	-3.02103
SFT2D3	-2.50636	THBS1	-2.99173
ALOX5	-2.50636	BMF	-2.98614
CSF3	-2.48948	FHOD3	-2.95601
C1orf213	-2.46896	SYT2	-2.92303
C16orf72	-2.45343	HERC2P3	-2.91902
ATM	-2.437	ZNF137P	-2.9126
NEBL	-2.42543	PARP11	-2.87196
RAP1GAP2	-2.40114	ITGA10	-2.85184
RILPL1	-2.38014	ZNF846	-2.84357
FLCN	-2.37481	TOM1L1	-2.82538
ZNF701	-2.3734	CCDC165	-2.82363
C2orf76	-2.36918	ZNF583	-2.8194
PTPRH	-2.3666	PLEKHH1	-2.80858
MPPE1	-2.35856	EXT2	-2.80643
LONRF2	-2.33035	ZNF91	-2.8007
C1orf86	-2.3249	TTBK2	-2.79602
MTSS1L	-2.31092	SLFN5	-2.78332
RFXAP	-2.30697	ZNF253	-2.76955
MAP2K7	-2.30658	SIN3B	-2.73706
ABCC3	-2.30156	CHMP6	-2.7321
TRPV2	-2.29284	C14orf135	-2.72906
NR2F2	-2.27659	LINC00346	-2.71729
METTL20	-2.27512	ELMOD3	-2.7033
THBS1	-2.25167	MBD5	-2.69275
C16orf96	-2.22887	SEC16B	-2.67218
HTRA1	-2.22619	RNF169	-2.67142
C14orf45	-2.21435	PLEKHH2	-2.64707
ATP2B4	-2.21055	RILPL1	-2.64188
LOC399744	-2.20415	DCLRE1C	-2.63832
LBX2	-2.1804	IL1R1	-2.6365
SYT2	-2.17522	LOC338588	-2.62079
GBP4	-2.16934	EML5	-2.61502
TMEM229B	-2.16323	ZNF643	-2.5969
HAS3	-2.1629	BICC1	-2.57362
IL1R1	-2.16182	TBC1D3	-2.56935
ZNF772	-2.15641	INF2	-2.56882
ZFHX3	-2.15527	FRMD4A	-2.56726
C10orf55	-2.15321	KIAA1107	-2.56674
NCOR2	-2.15276	DIXDC1	-2.56476
CDC16	-2.13423	MR1	-2.55636
RHOJ	-2.12722	CYTH2	-2.55455
GBP2	-2.12061	PFN1P2	-2.55413
RPSAP52	-2.119	LOC728730	-2.54606
ECHDC2	-2.11797	NEBL	-2.53795
DUSP8	-2.10285	C17orf57	-2.52676
BBS1	-2.10283	ZRANB2-AS1	-2.52202
C11orf71	-2.10276	CDC42BPG	-2.52103
ZNF583	-2.09393	OIP5-AS1	-2.50859
LINC00085	-2.0831	ZNF85	-2.50484
PCBP1-AS1	-2.07385	TMED8	-2.4935
LMBR1L	-2.0719	ALG10B	-2.47897
DBP	-2.07027	DR1	-2.47052
ZNF460	-2.06758	GRIP1	-2.46965
LOC100128398	-2.06723	CDYL2	-2.46484
DMBT1	-2.06592	ANKRD10	-2.45793
ANKRD10	-2.05523	ABCC3	-2.45342
IL1B	-2.05106	THAP2	-2.44788
FAR1	-2.04883	DDI2	-2.44136
MAP2K7	-2.04525	SLC44A5	-2.44091
MKNK1	-2.04394	PROX2	-2.43233
SNCG	-2.04339	SIN3B	-2.4302
LRP5	-2.04336	ANKRD36	-2.41968
PER1	-2.03777	ZRANB3	-2.41879
NAGK	-2.03072	TET3	-2.40716
PPFIA2	-2.03002	ZNF611	-2.40675
ZNF542	-2.02771	PRKCG	-2.38269
RNASEL	-2.02384	ZNF543	-2.38158
ZNF85	-2.02134	MKNK1	-2.38017
KIAA1598	-2.02082	CTDSPL2	-2.37944
ZFP14	-2.0197	HS3ST3B1	-2.37118
TAPBPL	-2.01647	FLCN	-2.35643
ERVK13-1	-2.01527	WNT9A	-2.33951
SEC61A2	-2.01324	ECHDC2	-2.33883
RCSD1	-2.01213	SLFN5	-2.32979
MTL5	-2.00227	ZNF491	-2.32879
ATXN7L3B	-2.00107	SLC25A29	-2.32621
NEIL1	-1.99706	RFXAP	-2.32543
DYNC1LI2	-1.98928	TRIM22	-2.31669
PLEKHH1	-1.98714	CIITA	-2.31501
HSD17B1	-1.98195	ZNF43	-2.31261
ZNF525	-1.97169	CSNK1G1	-2.30856
COL13A1	-1.96891	MBD3	-2.3078
JUP	-1.9635	LPCAT4	-2.3038
AGRN	-1.95609	SAV1	-2.30087
TNFSF18	-1.9547	PAPOLG	-2.29686
TPT1-AS1	-1.95398	PTGFRN	-2.28826
ZNF18	-1.95176	LIG3	-2.27096
CD58	-1.94983	TAOK1	-2.27056
ZNF836	-1.93946	CSF3	-2.25882
C12orf26	-1.93859	DENND2C	-2.25715
MACF1	-1.93383	ABCC2	-2.25655
ZNF506	-1.93203	EXPH5	-2.25639
MAP3K8	-1.92939	ZNF616	-2.25555
MIR100HG	-1.92788	PDGFD	-2.25256
KCNC4	-1.92703	RCSD1	-2.24332
LOC678655	-1.9263	ZNF551	-2.24302
SAV1	-1.92186	NUPL1	-2.23813
GOLGA3	-1.92041	ANKRD36B	-2.23107
PBX4	-1.91059	CDC16	-2.22838
FAM89B	-1.91027	HP1BP3	-2.22766
ZSWIM4	-1.90988	FAM179B	-2.22723
LOC100129387	-1.90421	C19orf42	-2.22313
VSIG10	-1.90068	AHNAK	-2.21793
ARHGEF10L	-1.89729	RSBN1	-2.2146
SLC25A21	-1.89074	KLHDC4	-2.2137
CSRNP3	-1.88924	HEXIM2	-2.21366
PRRT2	-1.88613	TMEM163	-2.20935
CD46	-1.88348	TAPBPL	-2.20527
LZTS2	-1.88293	ANKRD11	-2.20406
ZNF616	-1.88234	ZBTB25	-2.20249
SLC25A29	-1.87979	CYTH2	-2.19826
HCAR1	-1.87949	FREM2	-2.18526
GAS2L3	-1.87685	NR1I3	-2.18074
LRRC49	-1.87672	HIF1AN	-2.17315
CMTM3	-1.87227	FRY	-2.16822
DNAL1	-1.87192	ZNF841	-2.1679
ELF3	-1.84719	PLB1	-2.15551
USP54	-1.84474	LACC1	-2.15358
PPFIA4	-1.84182	ARHGAP32	-2.15141
ASAH2	-1.8413	FAM63B	-2.14681
C13orf15	-1.83972	BAZ2A	-2.14146
CEP164	-1.83927	LRRC37A4	-2.13684
LYPD1	-1.83869	GAS6	-2.13432
S100A2	-1.83302	ZMYM1	-2.13053
MFAP2	-1.83253	ANKFY1	-2.12938
GOLGA8A	-1.82759	ASPM	-2.12937
ARRDC4	-1.82593	CYB561D1	-2.12738
MEIS1	-1.82336	DGKH	-2.12357
B3GNTL1	-1.81963	ONECUT2	-2.12098
IFI27L2	-1.81738	EMR2	-2.11972
MR1	-1.81605	LOC100506394	-2.11955
LOC100130557	-1.81512	ZNF69	-2.11781
TRIM54	-1.81356	ZNF780B	-2.11473
ABCB9	-1.81256	PAFAH2	-2.10892
ENGASE	-1.80937	ARMC4	-2.10428
ZNF345	-1.80909	ZNF254	-2.10383
SIDT2	-1.80544	PTBP2	-2.10261
RFX2	-1.80305	MYO9A	-2.09836
COL13A1	-1.80297	ANKRD10	-2.09761
ID3	-1.79971	TSGA10	-2.09586
ITPKB	-1.79935	NCOA1	-2.09355
ZNF441	-1.79762	KIAA1598	-2.09327
TNFAIP2	-1.79684	SLC16A7	-2.09317
POLG2	-1.79552	MIR3916	-2.08701
HES2	-1.79503	ATXN1L	-2.08335
EHBP1L1	-1.79313	ZNF778	-2.08272
ATG13	-1.79273	SLCO3A1	-2.07431
STX2	-1.79203	C18orf54	-2.06429
SPRED3	-1.79031	ZNF592	-2.05418
LMO2	-1.78943	OSBPL5	-2.05132
GSTM1	-1.78913	ZNF407	-2.04979
SLC44A5	-1.78873	INSR	-2.04922
DHRS7	-1.78846	RBM19	-2.04813
SIGIRR	-1.78565	EIF2C3	-2.04808
LYRM5	-1.78457	LOC100499467	-2.04314
PARP11	-1.78098	KDM5A	-2.04094
TMOD2	-1.7795	GCC2	-2.04045
IL32	-1.77793	CROCCP2	-2.03374
FARP1	-1.77692	TSHZ1	-2.03131
MPP3	-1.77662	BCO2	-2.03077
FLVCR2	-1.77137	ASXL2	-2.03041
CEP89	-1.77047	MON2	-2.0296
LHPP	-1.76962	ZNF701	-2.0293
C15orf48	-1.76538	IPP	-2.02675
ZNF254	-1.7637	BIRC3	-2.02562
ZSCAN2	-1.75843	CPSF3L	-2.02513
MBD5	-1.75807	ABCA10	-2.0242
FTH1P3	-1.75631	LCOR	-2.02291
PTPN14	-1.74839	COL13A1	-2.02034
XDH	-1.747	PRDM10	-2.01676
POU6F1	-1.74695	TNFRSF9	-2.01619
DDX42	-1.74129	PDE4DIP	-2.01537
LOC100288069	-1.74122	TMEM18	-2.01475
C19orf40	-1.7395	RASSF8	-2.01244
ZNF284	-1.73363	ZNF235	-2.00328
OSBPL5	-1.7336	C10orf118	-2.00302
ITGA10	-1.7316	MEGF6	-1.99562
ZNF91	-1.73087	AKAP6	-1.99398
ZNF678	-1.728	BRI3BP	-1.99096
KRT86	-1.72627	SRGAP2P2	-1.98914
RAB11FIP3	-1.72402	PDE4DIP	-1.98835
UNQ6975	-1.72289	TGFB3	-1.98738
NR4A2	-1.72267	SLC35F5	-1.98506
ECHDC2	-1.7219	FBXL20	-1.98361
PLXDC2	-1.72001	ZNF609	-1.98334
ZNF43	-1.71428	RPSAP52	-1.98216
DAAM1	-1.71077	ZSCAN29	-1.97639
NMB	-1.70953	DET1	-1.97595
LOC728752	-1.7095	ZNF587	-1.97582
ZMIZ1	-1.70739	PPP1R12B	-1.97201
PAPPA2	-1.70588	AGAP5	-1.96642
IRF2BPL	-1.70528	NRXN3	-1.96286
BCAT1	-1.70526	ZNF565	-1.95993
MACF1	-1.70171	FAM82A1	-1.95935
CSF1	-1.69743	PLEKHB1	-1.95909
GTF2A1	-1.69279	FLRT2	-1.95749
MPHOSPH9	-1.69162	MPP3	-1.95739
PIGN	-1.69072	ILF3	-1.95455
ZNF808	-1.68969	GBAP1	-1.95443
FUS	-1.68895	ITSN2	-1.9523
CATSPERB	-1.68763	DSG2	-1.94978
RNF152	-1.68759	HCAR1	-1.94831
ANXA9	-1.68507	ZNF207	-1.947
CDC42BPB	-1.6836	ZNF136	-1.94481
ZC3H12A	-1.68341	PYGO1	-1.9375
FCGBP	-1.68021	FBN1	-1.9362
PLEKHB1	-1.67959	ZNF841	-1.93427
ITGB3	-1.67706	ZMIZ1	-1.93419
DIXDC1	-1.67676	DENND4A	-1.93394
HCN3	-1.67673	SMCR8	-1.93368
PHKB	-1.67369	ZMYND11	-1.9328
TET3	-1.6734	LRTOMT	-1.93198
ARRDC2	-1.67123	PDXDC2P	-1.93139
CHRM3	-1.67064	FMN1	-1.93042
LOC731275	-1.66878	IL1B	-1.9293
PRKG1	-1.66875	SGPL1	-1.92389
REL	-1.66841	SCAPER	-1.92021
CPNE7	-1.66789	NELL2	-1.91795
MLYCD	-1.6673	COL4A1	-1.91695
C11orf61	-1.66333	ZNF320	-1.91605
RARRES3	-1.66274	NRP1	-1.9114
TCF25	-1.65927	TNRC6C	-1.9107
LOC650623	-1.657	ZFP28	-1.9084
ZFYVE9	-1.65552	GABPB2	-1.90788
ZNF284	-1.65523	PLXDC2	-1.907
LOC100506730	-1.65397	SOS1	-1.90688
MIPOL1	-1.65294	LTBP1	-1.90482
LRRC28	-1.65189	PTPN6	-1.90465
IGFBP4	-1.65174	SAMD4B	-1.90338
PRPF38B	-1.65123	ITPKB	-1.90143
BCAS3	-1.64992	CYP1B1	-1.90089
GPR68	-1.64978	ZNF347	-1.89991
SUFU	-1.64827	ZMYM1	-1.89961
TCTN2	-1.64698	MYSM1	-1.89824
FAM211A	-1.64698	ZNF100	-1.89799
IMPACT	-1.64481	KIF20B	-1.89777
TRAPPC12	-1.64397	RASAL2	-1.89586
TCF4	-1.64362	ZBTB8A	-1.89503
SFT2D2	-1.6432	SVIL	-1.89447
SLC37A2	-1.64064	MAN1A2	-1.88891
ANKFY1	-1.63759	PEAK1	-1.88879
DYNC1LI2	-1.63647	ZNF600	-1.88799
DNAH17	-1.63627	SLC38A10	-1.8871
LIMD2	-1.63626	ZNF702P	-1.8866
SESN3	-1.63461	ZNF333	-1.88447
ZNF426	-1.63022	IGSF3	-1.87956
GABPB2	-1.62659	ARHGEF12	-1.87862
ERMAP	-1.62633	BICD1	-1.87738
PPP1R3C	-1.62502	JMJD1C	-1.87653
LOC728640	-1.62273	FIGN	-1.87552
EGLN3	-1.62186	ZNF227	-1.87469
CSNK1G1	-1.62163	RNASEL	-1.87414
ACOT1	-1.62123	SRSF1	-1.87337
ZNF845	-1.61933	SYT1	-1.87269
DCAKD	-1.61902	WDR59	-1.87036
IRX3	-1.61886	MAGI3	-1.86976
ZNF383	-1.61863	CPNE8	-1.8693
SMAD6	-1.61717	INF2	-1.86839
MIR548H4	-1.61711	LOC100133331	-1.86572
DYM	-1.61644	PRKG1	-1.86481
SLC25A16	-1.6156	FBXL19-AS1	-1.86305
THBS1	-1.61349	GTF2A1	-1.86279
IL18BP	-1.61329	ZNF778	-1.86206
C14orf159	-1.61248	ARGLU1	-1.8613
CSAD	-1.61247	SPPL2A	-1.86097
KBTBD4	-1.61183	KCTD12	-1.85514
ACOT4	-1.61103	ZNF708	-1.8547
TCF7L1	-1.60977	LOC151534	-1.85295
CELSR2	-1.60869	ROCK2	-1.8529
ZNF557	-1.6084	FAM72B	-1.84886
LOC283050	-1.60832	ZC3H12A	-1.84708
MFSD11	-1.6023	WNK1	-1.84644
COL13A1	-1.6023	CCDC159	-1.84602
BAIAP3	-1.60166	ZNF417	-1.83811
DPP8	-1.60105	ZNF675	-1.8381
UPF3A	-1.5995	DDX6	-1.83791
FKRP	-1.59707	PER3	-1.83574
SLITRK5	-1.59635	ATP7B	-1.83548
LOC100271836	-1.59535	COL13A1	-1.83452
STYK1	-1.59534	LOC727896	-1.8321
BACE1	-1.59499	FLG	-1.83186
ZNF160	-1.59318	ARL5B	-1.83165
SYMPK	-1.5915	ARHGEF40	-1.83112
ZNF276	-1.59048	TSPAN31	-1.82952
NEAT1	-1.58915	SYNRG	-1.82942
IFITM10	-1.58913	DENND4A	-1.82469
FAM70B	-1.58895	DEDD	-1.8215
SLFN5	-1.58791	ZNF518A	-1.82125
SLC46A1	-1.58727	ANGEL1	-1.82108
RCAN3	-1.58687	MIB1	-1.81975
ERCC6	-1.58437	SLC25A29	-1.81801
LACC1	-1.58423	SH3PXD2A	-1.81776
MIR4746	-1.58342	LTBP2	-1.81618
ARFGAP2	-1.58209	NFAT5	-1.81523
RPUSD4	-1.5809	FLJ39051	-1.81452
RORA	-1.57993	EXOC6B	-1.81304
TSPAN31	-1.57962	PIK3C2B	-1.81172
ARHGAP32	-1.57634	DIP2B	-1.81054
MIR100HG	-1.57536	ZNF681	-1.81021
PPIAL4G	-1.57487	ASH1L	-1.80996
ZEB1-AS1	-1.5747	ZNF844	-1.80733
ZNF84	-1.57413	ARID2	-1.80683
ZNF25	-1.57368	ZNF420	-1.80614
ETV6	-1.57153	SPTBN2	-1.80596
AGAP11	-1.5715	C14orf43	-1.80562
SVIL	-1.57123	LOC647946	-1.80317
ACTA2	-1.5702	KIAA0586	-1.79974
EIF2AK4	-1.56697	CSNK1A1L	-1.79645
SPA17	-1.56363	GRB7	-1.79639
BIRC3	-1.56336	DPP8	-1.79586
LRRC37BP1	-1.56181	PANX1	-1.79463
PLA2R1	-1.56005	PHLPP2	-1.79194
TMEM106A	-1.56001	C15orf40	-1.7891
PGM2L1	-1.55982	FBXO46	-1.78879
SSTR2	-1.55933	KLHL20	-1.78735
SF1	-1.55823	SUDS3	-1.78719
CYB561D1	-1.55647	PPP1R3E	-1.78398
PTGFRN	-1.5551	RBL2	-1.78393
ODF2L	-1.55506	WDR72	-1.78379
HOXC4	-1.55386	GATAD2B	-1.78371
SLC35E2	-1.55245	ANKRD20A9P	-1.78253
CCDC15	-1.5524	KIAA1704	-1.78238
ZNF415	-1.55013	HELZ	-1.78173
C1orf110	-1.54982	KCNJ8	-1.78073
POTEE	-1.54934	ELK4	-1.7794
C11orf95	-1.54799	AMIGO1	-1.77894
NEK3	-1.54762	TANC2	-1.77539
RHOJ	-1.54501	MAML2	-1.77505
RABGAP1L	-1.54374	BRD4	-1.77495
PAX6	-1.54253	QSER1	-1.77259
ZNF227	-1.53962	IPP	-1.77193
CCDC76	-1.53944	HCFC2	-1.77186
C14orf149	-1.53648	KAT6B	-1.77019
ESRRA	-1.53453	INADL	-1.77016
ZNF708	-1.53452	TNFAIP2	-1.76935
KCNS3	-1.53414	IZUMO4	-1.7686
ZNF702P	-1.53371	ZDHHC20	-1.76809
TXNIP	-1.5331	NOTCH2	-1.76777
SPG7	-1.53304	TTBK2	-1.76674
POLR3GL	-1.53226	C10orf10	-1.76636
ZNF28	-1.53045	PDE4DIP	-1.76511
SAV1	-1.52902	FAM63A	-1.76477
FMO5	-1.52871	RGS7	-1.76163
ZNF214	-1.52862	ZNF461	-1.76013
ADCY3	-1.5284	LOC642361	-1.76007
RASSF4	-1.52683	TCF4	-1.75949
ZNF569	-1.52683	KHNYN	-1.75848
MIR210HG	-1.52666	PSMA8	-1.75669
GJB2	-1.52444	EML1	-1.75459
SIN3B	-1.52353	KLF12	-1.75418
DNMT3A	-1.52325	C14orf159	-1.75322
NRP1	-1.52298	RORA	-1.75201
CUBN	-1.52272	PSKH1	-1.7514
HDHD2	-1.52269	VPS4A	-1.75087
TMEM86B	-1.52074	ARHGAP5	-1.74417
SIPA1L2	-1.51997	KIAA1377	-1.74337
PIGF	-1.51896	C14orf182	-1.74298
ANKRD12	-1.5187	ARGLU1	-1.74226
ZNF592	-1.51838	C17orf70	-1.74202
C15orf37	-1.51786	KCTD1	-1.74131
FBXL19-AS1	-1.51784	MFSD11	-1.74109
RGS16	-1.51581	LRP4	-1.73854
VSIG10	-1.5158	ZNF33A	-1.73783
TARSL2	-1.51465	ZNF281	-1.73612
LMNA	-1.514	ANK3	-1.73593
ANKRD10	-1.51315	RFX7	-1.73567
AKAP6	-1.51289	ARHGAP21	-1.73552
ANKRD10	-1.51215	VPS13C	-1.73504
RNPS1	-1.51079	ARID4A	-1.73383
C16orf72	-1.51033	ZNF678	-1.73306
ARHGEF40	-1.50914	NEO1	-1.73185
ATP11A	-1.50904	AGL	-1.73177
PDE4DIP	-1.50821	SMPD4	-1.73144
LOC339535	-1.50739	DSTNP2	-1.73127
ZNF585A	-1.50679	SLC35E2	-1.72842
ZNF549	-1.50568	SLC41A2	-1.72811
LOC728730	-1.50403	ENOSF1	-1.72728
ESPL1	-1.50357	PHKB	-1.72664
TROVE2	-1.50224	ZC3H12C	-1.72649
ZNF283	-1.50196	EEA1	-1.72627
SLAIN1	-1.5014	LONRF2	-1.72568
PDE4DIP	-1.50115	FGD6	-1.72475
KIF3C	-1.50051	LIX1L	-1.72439
GBP3	-1.49927	LOC283624	-1.72422
LOC440434	-1.49791	ZNF121	-1.72328
DOT1L	-1.49744	MEX3C	-1.72229
FBXO48	-1.4969	ZNF624	-1.72207
INSR	-1.49672	ITPR2	-1.72005
N6AMT2	-1.4967	SPAG9	-1.71938
SYT1	-1.49596	AMOTL1	-1.71928
FAM63A	-1.49491	GAS2L3	-1.71916
PYGO1	-1.49393	RPS6KA5	-1.71852
TUBA1A	-1.49337	FANCA	-1.71825
ZNF564	-1.49238	ZNF829	-1.7182
ALDH3B1	-1.49143	LOC646214	-1.71711
PPHLN1	-1.49133	MEIS3P1	-1.71654
CTAGE5	-1.48996	KCNS3	-1.71514
CCDC24	-1.48943	CARKD	-1.71441
ZNF700	-1.48865	NOMO3	-1.71405
LTBP1	-1.48829	IRAK3	-1.71359
ZYG11A	-1.48815	C14orf45	-1.71355
SAA2	-1.48755	ANKRD36BP1	-1.71327
ADAL	-1.48754	ASAP2	-1.71313
ADCY6	-1.48582	USP6NL	-1.71237
ZG16B	-1.48568	FOXO1	-1.71152
SH3PXD2A	-1.48537	PACS2	-1.71105
TXNDC12	-1.48502	LOC100129387	-1.70904
ZNF624	-1.48473	ZNF264	-1.7074
LOC595101	-1.48462	ZNF641	-1.7071
LOC100505761	-1.48458	BFAR	-1.70659
HERC2P7	-1.48435	LPAR2	-1.70625
ZBTB8A	-1.48399	TPT1-AS1	-1.70483
GFRA1	-1.48385	SNN	-1.70444
C17orf58	-1.48371	KBTBD4	-1.70284
IFI27	-1.48333	GPATCH8	-1.70266
CSNK1A1L	-1.4822	TTLL7	-1.70166
B4GALNT1	-1.48174	ZNF550	-1.70152
IER5	-1.48124	ZNF766	-1.6998
SERPINC1	-1.48049	IFT140	-1.69948
ZNF766	-1.48026	EMBP1	-1.69603
COBLL1	-1.47979	ILDR2	-1.6949
ATPBD4	-1.47954	GALNT1	-1.69444
PPP1R3E	-1.47876	HIST2H2BE	-1.69329
APH1B	-1.47763	ZNF525	-1.6916
USP6NL	-1.47722	FBXO22	-1.69149
AMIGO1	-1.47689	RAP1GAP2	-1.69141
ACBD7	-1.47669	ZNF333	-1.68965
EIF2C4	-1.47619	TMTC2	-1.68854
LOC440434	-1.47458	EFNB2	-1.68829
NUFIP1	-1.47387	ARHGAP35	-1.6868
GOLGA6L5	-1.47375	GBAP1	-1.6853
ARID5A	-1.47364	SF1	-1.68498
EFNB2	-1.47311	CDC42BPA	-1.68484
ZMYM6	-1.47286	AKT3	-1.68458
ZNF320	-1.4722	PPFIBP1	-1.68397
HP1BP3	-1.47177	CENPA	-1.6836
BBS4	-1.47145	KLF13	-1.68244
ELMOD3	-1.47139	IFFO2	-1.68049
GPC6	-1.46977	ATP11A	-1.67922
ANKRD20A5P	-1.46951	RASSF3	-1.67706
WSB1	-1.46937	MED1	-1.67698
NDRG4	-1.46916	ELF3	-1.67629
PLEKHO2	-1.46904	C12orf51	-1.67607
ZNF669	-1.4688	NR4A2	-1.67567
AGRN	-1.46877	LDLRAD3	-1.67397
LTBP3	-1.4683	CSF1	-1.67329
NPFF	-1.4683	AFF3	-1.67275
TMC8	-1.46784	AKAP13	-1.67243
ANKRD11	-1.46629	ZNF594	-1.67218
PCDH9	-1.46589	KIAA0895L	-1.67027
KCNN4	-1.46533	APAF1	-1.66986
F11R	-1.46525	ARHGAP12	-1.66976
RIC8B	-1.46506	ZNF160	-1.66836
ICAM1	-1.46341	ZBTB3	-1.66786
ZNF420	-1.46337	EPAS1	-1.66745
PLEKHH1	-1.46244	DNAJC22	-1.66674
SMARCD1	-1.46135	ENAH	-1.6658
CIITA	-1.46098	NUAK1	-1.66564
LOC100499405	-1.46096	ZNF836	-1.66546
ZNF606	-1.46009	LGR5	-1.66377
TSTD1	-1.46	TMCC3	-1.66119
GATA3	-1.45913	ZNF226	-1.65919
SNAPC5	-1.45853	NEAT1	-1.65848
LRP5	-1.45848	CASP7	-1.65838
ZNF17	-1.45782	B4GALT6	-1.6564
JAG2	-1.45677	ATF7IP	-1.65486
SLC38A7	-1.45551	ZNF519	-1.65467
TRIB2	-1.45533	PIAS3	-1.65431
ZNF790	-1.45297	SH3RF3	-1.65411
TACC2	-1.45223	AKAP11	-1.65373
ARHGEF7	-1.45205	GPR176	-1.6529
FAM214A	-1.45133	ANKRD12	-1.64978
ATP10A	-1.45118	DNM3	-1.64959
CYTH2	-1.45049	ZNF286A	-1.64956
ZNF642	-1.45046	IRS2	-1.64686
IGSF3	-1.44991	NF1	-1.64667
PLEKHG3	-1.44971	PDZD8	-1.64501
NLRP1	-1.44885	STYX	-1.64473
ZCCHC24	-1.44857	VANGL1	-1.64422
KCTD12	-1.44829	CBX5	-1.64215
TMEM200B	-1.44802	FMNL3	-1.64151
ANGPTL4	-1.44586	ALDH6A1	-1.64149
MARCKSL1	-1.44528	USP6NL	-1.63899
ACP2	-1.44515	ATL2	-1.63896
AGAP2	-1.44432	PCNXL2	-1.63869
MIR4712	-1.44388	LOC440434	-1.63861
TCP11L1	-1.44377	NBPF3	-1.63793
ZNF268	-1.44312	YJEFN3	-1.6375
SCNN1A	-1.44261	POLG2	-1.63745
C2orf27A	-1.44051	RCAN3	-1.63681
SP2	-1.44008	CHMP3	-1.63678
FGFBP3	-1.43994	KBTBD7	-1.63662
GAA	-1.43958	NBPF9	-1.63603
GBAP1	-1.43934	RAD52	-1.63548
CSAD	-1.43916	CSGALNACT2	-1.63487
CHMP3	-1.43897	SLC35D1	-1.6339
MIR4632	-1.43814	TC2N	-1.63378
AMN1	-1.43812	ZNF642	-1.63317
THRA	-1.43795	NBEA	-1.63276
ZFYVE27	-1.43769	ZBTB37	-1.63252
DHODH	-1.43733	METTL7A	-1.63222
EFNA3	-1.43709	BIRC6	-1.63162
RBM43	-1.43705	GPR161	-1.63146
THTPA	-1.43691	PARP16	-1.63098
SERPINA1	-1.4357	ARIH1	-1.63009
MAN2C1	-1.4352	ZNF613	-1.62988
TRIM22	-1.43484	ZFHX3	-1.62883
NUPL1	-1.43432	PRRT2	-1.6279
DCUN1D2	-1.43354	APH1B	-1.62762
LRRC45	-1.43332	NRAS	-1.62717
PIGQ	-1.4322	ABLIM1	-1.62711
LOC646214	-1.4317	C12orf35	-1.62656
H6PD	-1.43152	NFATC1	-1.62644
C1R	-1.43119	ZFP90	-1.62611
ZNF613	-1.43025	MAP4K4	-1.62607
WDTC1	-1.42868	TRAPPC12	-1.62573
PPHLN1	-1.42846	IMPACT	-1.62517
CD82	-1.42821	ATP2B4	-1.62005
APLF	-1.42808	CCDC18	-1.61926
STAP2	-1.42747	ZNF28	-1.61924
MUC1	-1.42675	KLF6	-1.61868
ZNF585B	-1.42631	SOX9	-1.61855
KIAA1598	-1.42624	AAK1	-1.61821
SGPL1	-1.42551	MAP3K2	-1.61748
RGL3	-1.42425	KRT86	-1.61731
METTL21B	-1.42361	SOS2	-1.61704
EEF2K	-1.42346	SSH2	-1.61551
RBM26	-1.42335	PRR11	-1.61491
KIAA0895L	-1.42257	DNAL1	-1.61429
C15orf52	-1.42148	RAB37	-1.61417
IFT43	-1.42046	ID3	-1.6139
RAB37	-1.42011	JUP	-1.61359
STOML1	-1.41824	USP54	-1.61238
LOC100507424	-1.41818	LOC653653	-1.61158
ZNF626	-1.41764	BACE1	-1.61072
ATP2B4	-1.41731	CPNE7	-1.61056
FREM2	-1.41477	CENPF	-1.61018
ARHGAP5	-1.4146	ZNF506	-1.60996
LOC388692	-1.4142	ERCC6	-1.60959
DOT1L	-1.41393	BCL2L11	-1.60865
BICC1	-1.41324	PBLD	-1.60841
FARP1	-1.41312	ZNF586	-1.60801
EXD2	-1.41248	MYO9A	-1.60753
MFSD9	-1.41171	PCDH9	-1.60705
RBM19	-1.41165	ZNF276	-1.60657
ZNF177	-1.4115	FOXN2	-1.60651
GLCE	-1.41035	FOXN3	-1.60256
HIF1AN	-1.40899	CREBBP	-1.59961
ZNF514	-1.40892	ZNF697	-1.59949
PCCA	-1.40836	CCDC57	-1.59675
SLC16A7	-1.40814	SP1	-1.59672
PIGB	-1.40794	SPC24	-1.59672
MLXIP	-1.40772	ANXA9	-1.59565
ZBTB3	-1.40727	KIAA0247	-1.5949
CAMKK1	-1.40695	CHD9	-1.59457
FAM63B	-1.40661	HIPK1	-1.59443
NEIL1	-1.40438	HS3ST3B1	-1.59409
UBE2MP1	-1.40424	ITPRIPL2	-1.5938
NUDT4	-1.40423	KIAA1383	-1.59275
FRA10AC1	-1.40398	MYSM1	-1.59194
HIST2H2BE	-1.40377	TBC1D16	-1.59194
KDM5A	-1.40241	ZNF669	-1.59179
KLF13	-1.40188	DOCK1	-1.59175
CHFR	-1.40094	TMC8	-1.59066
DCLRE1C	-1.40088	RSF1	-1.58953
LOC338588	-1.40039	TRIB2	-1.58841
LOC728730	-1.40029	ZNF236	-1.58805
PRICKLE1	-1.39933	SNTB2	-1.58787
MAPK8IP3	-1.3971	ABCC9	-1.5878
MFSD9	-1.39693	TTC21B	-1.58769
TGFB3	-1.39652	FAM149B1	-1.58716
ZFP28	-1.39561	DNASE1	-1.58624
ZNF844	-1.39486	PCNX	-1.58614
PRR12	-1.39478	KIF1B	-1.58574
ACCS	-1.39269	USP32P2	-1.58524
C15orf38-AP3S2	-1.39223	E2F7	-1.58516
EPOR	-1.39077	ETV3	-1.58508
DNAJC4	-1.39066	ZNF772	-1.58464
SIRT2	-1.39034	SBF2	-1.58448
BPTF	-1.3903	SLC20A1	-1.58394
SIN3B	-1.38997	ZNF813	-1.58392
GPR133	-1.38824	PTPRJ	-1.5839
EPAS1	-1.38792	DNHD1	-1.58374
LLGL2	-1.38709	ZSCAN30	-1.58355
CROCC	-1.38701	TTLL7	-1.58283
NFIA	-1.38694	C11orf71	-1.58282
EMR2	-1.38573	LMBR1L	-1.58114
PTPRJ	-1.38504	SIN3B	-1.58087
NBR2	-1.38471	SRGAP1	-1.5805
FAM22A	-1.38426	MGAT5	-1.57986
LCP1	-1.38417	KIAA0564	-1.57974
NPAS2	-1.38398	KATNAL1	-1.57961
TTC5	-1.38387	SECISBP2L	-1.5795
ZNF259	-1.38358	MLL	-1.57898
TIMP2	-1.38329	NFIA	-1.5789
SUV420H2	-1.38327	SH3D21	-1.57823
NS3BP	-1.38235	LOC441666	-1.5779
NBPF1	-1.38211	A1BG	-1.57766
COL4A1	-1.38141	FAM46C	-1.57742
ACTR3	-1.38094	ACOT4	-1.57668
ZNF546	-1.38059	GALNT5	-1.57545
ZRANB3	-1.37957	ZNF528	-1.57518
ANKRD36	-1.37913	ELK3	-1.57446
ACAD10	-1.37887	KCTD1	-1.57415
PTPN21	-1.37875	ZNF397	-1.57391
MPP3	-1.37857	CA12	-1.57315
RAVER2	-1.37835	SLC25A3	-1.5725
FUT4	-1.37759	UBE4A	-1.57243
TRIM66	-1.37757	OSBPL8	-1.57177
SETDB1	-1.37598	CCNT2	-1.57068
MARVELD1	-1.37559	TCP11L1	-1.57056
TOM1L1	-1.37516	ERC1	-1.57003
COX16	-1.3742	PTPN9	-1.56953
GALNT1	-1.37378	FBXO31	-1.56942
DNM1P41	-1.37307	ARNTL2	-1.56938
NBEA	-1.37274	S1PR1	-1.56931
HNMT	-1.37227	ZNF805	-1.56915
ABCA10	-1.37119	OBSCN	-1.56913
USP32P2	-1.37055	ZNF200	-1.56907
CASP7	-1.36857	CLIP1	-1.56827
S1PR2	-1.36837	CAMKK1	-1.5682
GNPAT	-1.36823	BAZ2B	-1.5681
FAM178A	-1.36785	LPGAT1	-1.5681
LOC100506668	-1.36728	ZNF738	-1.56804
APC2	-1.36639	VCL	-1.56742
USP22	-1.36628	GRIK4	-1.56599
TMEM8A	-1.36621	RAVER2	-1.56548
LOXL4	-1.36548	ST6GALNAC5	-1.56543
TMEM87A	-1.36525	MLXIP	-1.56511
ZNF470	-1.36516	DENND5A	-1.56501
ADPRHL1	-1.36494	USP22	-1.56461
GCN1L1	-1.36471	THBS1	-1.56409
RSBN1	-1.36457	PLEKHA5	-1.56297
CACNA2D4	-1.3643	HEATR5B	-1.56275
ZNF137P	-1.36427	ATG13	-1.56257
ZNF544	-1.36386	SYMPK	-1.56227
NELL2	-1.36354	DIP2C	-1.56097
SIN3B	-1.36284	CACNA2D4	-1.56088
TTC32	-1.36243	SLC35G1	-1.56069
HSPG2	-1.36179	MIR3685	-1.56021
ZNF527	-1.3617	FAM70B	-1.55988
PSKH1	-1.36093	FAT3	-1.55971
SUOX	-1.36071	EDEM3	-1.55948
ZNF643	-1.36068	FOXO3B	-1.55935
IRF2BPL	-1.35891	FANCF	-1.55924
PLEKHH2	-1.35823	ZMYM5	-1.55883
SYNRG	-1.35775	ARID5B	-1.55754
LIG3	-1.35615	KIF3C	-1.55594
E2F7	-1.35576	PIK3C2A	-1.55578
LINC00294	-1.35544	WSB1	-1.55571
UPF3A	-1.35538	TNKS2	-1.55566
LTBP2	-1.35458	PPL	-1.5555
KIAA1704	-1.35384	TCTN2	-1.55515
PHLDA3	-1.35307	TIMP2	-1.55487
MEGF6	-1.3529	PRTG	-1.55414
ZNF71	-1.35281	ICAM1	-1.55406
SOS2	-1.35273	CENPJ	-1.55387
LRRK2	-1.35263	NBPF1	-1.55222
FAM46C	-1.35188	REEP1	-1.55169
ALG10	-1.35171	ACCS	-1.55155
ZNF430	-1.351	KIAA1024	-1.55143
ZSCAN18	-1.35087	KLHL26	-1.55105
ZNF69	-1.35065	LOC100131564	-1.55051
RC3H1	-1.35027	MSS51	-1.55026
TBC1D8	-1.34781	THSD4	-1.55011
LRFN3	-1.34682	FUT11	-1.54997
PIGW	-1.34616	ARHGAP5-AS1	-1.54991
OSR1	-1.34432	FAM168A	-1.54957
FLJ39051	-1.3438	ZEB1	-1.54865
HPS1	-1.34372	SIPA1L2	-1.54854
SLC35F5	-1.34288	APOLD1	-1.54794
ALDH3A2	-1.34234	SH3YL1	-1.54741
STX12	-1.34198	TRIM65	-1.5473
ZNF10	-1.34182	CCDC17	-1.5469
RCAN3	-1.34119	ERCC4	-1.54675
MEIS3P1	-1.3411	LOC652276	-1.54631
ALDH1A2	-1.34016	ZFHX3	-1.54604
TOM1L1	-1.33954	C14orf102	-1.54527
IKBKE	-1.3395	C2orf27A	-1.54521
TRIM5	-1.33897	APC2	-1.54402
RNLS	-1.33869	YAP1	-1.54393
LOC339290	-1.33825	IQGAP1	-1.54294
MTMR9LP	-1.33775	PARP11	-1.54264
CHURC1	-1.33752	SACS	-1.54235
DENND2D	-1.33733	ZNF24	-1.54219
ITFG2	-1.33732	MIR100HG	-1.54162
MATL2963	-1.33722	ZNF268	-1.54055
ATP1A1OS	-1.33697	HES2	-1.5405
HTATIP2	-1.3369	PREPL	-1.54001
MYSM1	-1.33617	ZNF493	-1.53926
C16orf45	-1.3359	STX2	-1.53922
UBXN6	-1.3354	CYLD	-1.53888
LOC100506233	-1.3349	TDRD3	-1.53886
ZNF431	-1.33478	FRMD4A	-1.53788
ZNF776	-1.33473	ZNF699	-1.53779
GAS6	-1.33438	DPYD	-1.53715
SUV420H1	-1.33322	TEAD1	-1.53623
CEP89	-1.33301	BRCA2	-1.53506
MBOAT2	-1.33278	MUC1	-1.53479
RASSF3	-1.33262	NOMO2	-1.53398
MAN2A2	-1.33233	ZNF441	-1.5339
MORN2	-1.33233	ANTXR1	-1.53363
DAK	-1.33166	TMEM198B	-1.53282
CDC6	-1.33125	FUT4	-1.53277
ITGB1	-1.33096	PLEKHA1	-1.53234
ZFYVE26	-1.32979	DNAJC6	-1.53193
ADAMTS15	-1.3296	CPD	-1.53153
TACSTD2	-1.32939	RBM19	-1.53101
MAP3K10	-1.32886	C11orf57	-1.53093
GABARAPL2	-1.32873	TRIM16L	-1.53076
LCOR	-1.3286	GAN	-1.53071
SPOCD1	-1.32781	ITSN2	-1.53027
ERO1L	-1.32725	AFTPH	-1.52858
ZNF434	-1.32667	H6PD	-1.52845
ZNF416	-1.32662	RABGAP1L	-1.52823
PPAP2B	-1.32547	ZNF430	-1.52803
MTF1	-1.32526	ZNF432	-1.52774
ERC1	-1.3252	DAAM1	-1.52703
KYNU	-1.32516	SUV420H1	-1.52645
SLITRK1	-1.32504	ZNF571	-1.52614
PAX8	-1.32465	SEC23A	-1.52608
MAP4K4	-1.32407	PRMT6	-1.52604
ZFP112	-1.32406	ZNF37A	-1.52592
INF2	-1.3234	MPPE1	-1.52577
PAFAH2	-1.3232	LOC728752	-1.52507
PEX11B	-1.32293	PLBD2	-1.52296
KCNAB2	-1.32289	TRIM54	-1.52281
FNBP1L	-1.32208	KIAA0182	-1.52277
HCFC2	-1.32165	MAP3K9	-1.52139
MBTD1	-1.32127	ANKRD10	-1.52138
KIAA0391	-1.32105	PKN2	-1.52033
SUMO2	-1.321	ZFP30	-1.52018
LRTOMT	-1.32099	BTAF1	-1.52005
NGFR	-1.32056	LOC678655	-1.52003
MEX3C	-1.32055	UACA	-1.51964
TBC1D15	-1.3205	VPS13D	-1.51887
TANC2	-1.32032	DCAKD	-1.51829
RNF43	-1.32028	IPMK	-1.51812
MECR	-1.31986	SRGAP2	-1.51719
PER3	-1.31961	ESCO1	-1.5164
TMEM132A	-1.31957	PGM2L1	-1.51537
ATG2B	-1.3192	TXNIP	-1.51523
GALNTL1	-1.31804	WDTC1	-1.51521
ZNF223	-1.31795	UPF3A	-1.51483
NFKBIA	-1.31745	MILR1	-1.51482
TRIM21	-1.31735	PTGS2	-1.51396
ZNF83	-1.31663	KLF11	-1.51391
SLFN5	-1.31637	PDE8A	-1.51374
VWA1	-1.31628	MKI67	-1.51368
CYTH1	-1.31611	C14orf49	-1.51344
DYNC2LI1	-1.31586	ZNF329	-1.51341
PTPRE	-1.31496	DNAJC27	-1.51339
BAZ2A	-1.31479	SERPINA1	-1.51332
EIF2C3	-1.31455	ANO6	-1.51306
ZNF826P	-1.31443	LOC388692	-1.51305
MMP14	-1.3143	LOC643837	-1.51296
RBL2	-1.31427	ITGB1	-1.51207
SNN	-1.31409	IL32	-1.5112
LOC729513	-1.31392	TOP1P1	-1.5108
DR1	-1.31309	MEX3B	-1.50927
ERRFI1	-1.31303	VPS39	-1.50891
NUTF2	-1.31285	IRGQ	-1.50826
ZNF567	-1.31282	PPM1H	-1.50824
POLI	-1.31281	SPTBN1	-1.50791
FLRT2	-1.31196	TRIM44	-1.5079
ZNF45	-1.31188	KRCC1	-1.50758
MAML2	-1.31139	SORL1	-1.50667
SOX9	-1.31136	SGMS1	-1.50638
C17orf63	-1.31125	TECPR2	-1.50569
ZNF764	-1.31084	CAMSAP2	-1.50505
STYX	-1.31024	ABCB9	-1.50467
ZNF33B	-1.31002	TMOD2	-1.50435
PAX8	-1.30968	ZNF605	-1.50294
KHNYN	-1.30952	COG6	-1.50192
CLSTN3	-1.30924	MEX3A	-1.50133
FLG	-1.30862	SPRED2	-1.50118
UBN1	-1.30809	PFKFB3	-1.50055
EFCAB4A	-1.30767	CD22	-1.50054
BZRAP1	-1.30749	HDHD2	-1.50045
CREB3L4	-1.3074	ZNF234	-1.50006
ATRNL1	-1.30636	ZNF319	-1.49928
ING4	-1.30609	TCF12	-1.49871
ZNF207	-1.30598	C17orf63	-1.49861
APPBP2	-1.30532	LAMC1	-1.49859
RBBP4	-1.30527	IL18BP	-1.49847
DBT	-1.30494	DMBT1	-1.49818
TEX30	-1.30477	LOC728730	-1.49726
RIMKLA	-1.30454	ZNF83	-1.49718
ZSCAN29	-1.3044	ANGEL2	-1.49697
PPCDC	-1.30411	AHCTF1	-1.49668
ZNF419	-1.30345	MTF1	-1.49569
KIAA0319L	-1.3032	CHST15	-1.49468
TET1	-1.30319	ALX3	-1.49441
KIAA1383	-1.30312	CSAD	-1.49391
PGBD4	-1.30295	ERO1L	-1.49364
RNF207	-1.30292	PTPN11	-1.4935
ZNF841	-1.30248	AGAP2	-1.49329
CALB2	-1.3021	CRTC1	-1.49231
CMKLR1	-1.30199	BABAM1	-1.49226
KIAA1598	-1.30174	KIDINS220	-1.49176
SEPN1	-1.30113	NCOR1	-1.49135
MIR3615	-1.30089	ATPBD4	-1.49046
ZNF83	-1.30063	NAA40	-1.49035
BTG1	-1.3004	SLC37A2	-1.48993
KRCC1	-1.30007	DLG5	-1.4895
LOC147804	-1.29984	AMN1	-1.48915
ZNF347	-1.29964	AKAP5	-1.48885
BABAM1	-1.29961	FRS2	-1.48841
ZNF643	-1.29902	CDON	-1.48826
SLC35F5	-1.29859	CTNS	-1.48815
DHRS4L2	-1.29854	SMARCC2	-1.4878
SMYD2	-1.29823	ERVK13-1	-1.48746
ASB16	-1.29771	TRUB1	-1.48707
POLR2D	-1.29715	LOC646471	-1.48512
VPS36	-1.2969	CTSK	-1.48505
PACS1	-1.29688	ZNF175	-1.48476
ORAI3	-1.29675	LRIF1	-1.48469
SEMA7A	-1.29661	GLCE	-1.48446
UBE3B	-1.29658	MAGI3	-1.4843
WDR81	-1.29605	ZNF791	-1.4841
SHPK	-1.29581	TNFAIP1	-1.48396
C1orf53	-1.29535	SNX33	-1.48381
ZNF44	-1.29505	SLK	-1.48372
MT1E	-1.29442	RAI1	-1.48347
ETV3	-1.29413	SMG1	-1.48309
ITFG1	-1.29331	BEND7	-1.48286
EHD3	-1.29317	ZNF682	-1.4826
CACNB4	-1.29301	CCND2	-1.48251
C14orf135	-1.29283	MXI1	-1.48245
PDE4DIP	-1.29273	LOC100652768	-1.48131
RAB2B	-1.29256	NUDT4	-1.47957
RASAL2	-1.29238	CKAP2L	-1.47954
PRKACB	-1.29213	BCAS3	-1.47882
MTRF1	-1.29206	TEP1	-1.47848
PALM	-1.29191	OPN3	-1.47809
ZNF266	-1.29176	USP43	-1.47712
RUFY2	-1.29168	CEP290	-1.47634
INSIG2	-1.29114	MLL2	-1.47517
GNAO1	-1.29049	GGPS1	-1.4748
PHKB	-1.29015	UBXN4	-1.47468
AMIGO1	-1.28995	FAM213A	-1.47447
TBC1D3	-1.28982	SYDE2	-1.47362
GXYLT1	-1.2894	ZNF260	-1.47362
TAOK1	-1.28824	RPGRIP1L	-1.47246
ZNF432	-1.28804	F11R	-1.47224
ATXN1L	-1.286	CELF1	-1.47137
EML5	-1.28587	ZNF607	-1.46933
LOC284385	-1.28584	ZFP112	-1.46898
STAT5B	-1.28583	ZNF507	-1.46863
C15orf39	-1.28483	NBPF11	-1.46841
CACNG7	-1.28448	PPP1R12A	-1.4681
SNORD7	-1.28422	ASB3	-1.46806
CCDC57	-1.28403	ERMAP	-1.46786
MEX3A	-1.28403	ZNF383	-1.46785
ZNF211	-1.28402	CBL	-1.46729
DUS1L	-1.2838	CEP112	-1.46714
FAM160B1	-1.28378	TTC8	-1.46671
NRAS	-1.28336	PRKACB	-1.46652
LOC100505876	-1.28325	TCF7L2	-1.46652
CCDC144B	-1.28306	FNBP1L	-1.46636
BCL2L11	-1.28299	CRIM1	-1.46526
CTNNBIP1	-1.28269	ZNF77	-1.46509
PCNXL3	-1.28249	CD46	-1.46469
ITPKA	-1.28247	ZNF486	-1.46454
CCDC76	-1.28216	C11orf95	-1.46452
MGC12916	-1.282	SETDB2	-1.46365
C2orf42	-1.28181	RUFY2	-1.46292
FBXL20	-1.28169	HECTD1	-1.46267
NAV2	-1.28161	FOXJ2	-1.46265
ZNF552	-1.2811	LRP6	-1.46233
DLG5	-1.28046	ZNF134	-1.46232
ZMYM6	-1.28028	LOC399744	-1.46221
PACS2	-1.2799	DHTKD1	-1.46181
MIR3916	-1.27962	SIX4	-1.46163
FBXW9	-1.27928	GJB2	-1.46154
BMPR1A	-1.27896	NR2C1	-1.46134
SPIRE2	-1.27861	ZNF792	-1.46013
PIK3C2B	-1.278	ZNF529	-1.45898
C11orf63	-1.2778	AK4	-1.45795
MON2	-1.27775	CTSS	-1.45776
ABR	-1.27769	RC3H1	-1.45732
ABTB2	-1.27768	KDM5B	-1.45726
MIR1287	-1.27751	ZNF155	-1.45709
FOXN3	-1.27702	TMEM194A	-1.45695
RAB27A	-1.27686	KIAA0556	-1.45624
VAMP1	-1.27662	ZNF101	-1.45622
INF2	-1.27654	TMX3	-1.45616
PLEKHM1	-1.2763	ABR	-1.45599
RAB11FIP2	-1.27538	MEF2A	-1.45591
ARHGAP21	-1.27449	ZNF440	-1.4557
MYO5B	-1.27409	KIAA1217	-1.45547
ZCCHC14	-1.27402	CD58	-1.45542
CHST15	-1.27399	NR2F2	-1.45486
PLAU	-1.27396	BBS2	-1.45466
TMEM101	-1.27386	TRADD	-1.4544
MAPRE3	-1.27362	HERC1	-1.45375
ZNF264	-1.27319	THBS1	-1.45275
ARL4D	-1.27289	PPP2R5E	-1.45225
SNRPD1	-1.27242	CELF2	-1.45223
RPS6KL1	-1.27241	ATG14	-1.45181
ITPKC	-1.27236	LOC284023	-1.45178
UGGT2	-1.2715	ZBTB41	-1.45089
ZNF549	-1.27132	MARK4	-1.45055
GALNS	-1.27127	IREB2	-1.44866
DSC2	-1.27092	HIF1A	-1.44728
BAZ2B	-1.27089	RB1	-1.44722
NRXN3	-1.27086	EXD2	-1.4466
MAGI3	-1.27086	FAM208B	-1.44641
S100A6	-1.27074	C16orf62	-1.4463
HP1BP3	-1.27061	RNF2	-1.44578
ZNF14	-1.27058	GORAB	-1.44506
KDELC1	-1.27049	STXBP4	-1.44485
STX2	-1.27035	RBMS2	-1.44466
CD163L1	-1.2703	LRP5	-1.44418
METTL9	-1.27007	SWT1	-1.44365
C14orf79	-1.26986	LOC100130987	-1.44334
ZNF791	-1.26951	NMB	-1.4431
SLC18A2	-1.26931	TM9SF3	-1.44261
DHRS1	-1.26842	UHRF1BP1L	-1.44199
CCDC3	-1.26823	PGBD2	-1.44084
DTNA	-1.26816	RANBP2	-1.44043
NEK8	-1.26813	CALCOCO1	-1.44042
TRAPPC12	-1.26759	EXOC8	-1.44025
SPATA6	-1.26749	TMOD3	-1.43987
ZBTB40	-1.26744	PXDN	-1.43842
NUDT16L1	-1.26742	ARHGAP42	-1.43841
DYRK1B	-1.2673	CBFB	-1.43759
CYB5D1	-1.26725	GPD2	-1.43743
PRKCH	-1.26667	KSR1	-1.43738
NMNAT1	-1.26635	DCAF5	-1.43737
ARHGAP17	-1.26602	DUSP16	-1.43619
S100A5	-1.26593	UBL3	-1.43549
ZNF260	-1.26569	MSI2	-1.43546
NAGPA	-1.26567	CLASP1	-1.43545
FAM73A	-1.26565	ZNF350	-1.43485
TYW3	-1.26453	CRTC3	-1.43453
ANKRD20A9P	-1.26442	CBX1	-1.43442
ZNF321P	-1.26427	TNKS1BP1	-1.43393
R3HDM2	-1.26411	SLC35E2	-1.43349
PLEKHB2	-1.26404	DCAF7	-1.43341
BRE	-1.26403	SHCBP1L	-1.4329
DAK	-1.26402	C15orf29	-1.43287
ZNF134	-1.26397	ENTPD5	-1.43276
PPM1A	-1.26379	LRRC28	-1.43267
XPR1	-1.2636	IRF2BPL	-1.43225
OTUD1	-1.26356	ZNF569	-1.43173
HIVEP3	-1.26326	GBP2	-1.43156
ZFP90	-1.26322	PUS10	-1.43119
TIRAP	-1.26317	ZNF558	-1.43111
SPATA5L1	-1.26307	CNTF	-1.43106
FAM213A	-1.26298	OSBPL1A	-1.43027
ZNF605	-1.26279	PRKAA2	-1.43017
HAPLN3	-1.26242	NOL9	-1.43013
IFT46	-1.26207	TXNRD1	-1.42947
ZNF397	-1.26205	TM9SF1	-1.42929
LOC283624	-1.26189	ALMS1	-1.42904
CHMP2A	-1.26187	GNS	-1.42842
GOSR2	-1.26156	IKZF5	-1.42783
TMEM219	-1.26144	INTS2	-1.42731
EIF4G3	-1.26041	ZNF652	-1.42646
SPRED1	-1.26018	LONP2	-1.42635
MYO18A	-1.25981	TRIM25	-1.42625
RNF138	-1.25947	TMEM229B	-1.4259
ABCA7	-1.25925	MRI1	-1.42555
AGL	-1.25904	MDM4	-1.42535
ANO6	-1.25883	MKRN9P	-1.42523
S100A16	-1.25854	KIAA0907	-1.42517
FCHSD2	-1.25847	LIPG	-1.42451
ZFP161	-1.25841	RAB3GAP1	-1.42445
ZSCAN20	-1.25822	CREBL2	-1.42435
AGRN	-1.25773	ZNF140	-1.42382
DOCK1	-1.25756	PTPRE	-1.42376
TMX1	-1.25753	DNAJC16	-1.42367
CD34	-1.25706	GSTM2	-1.42364
ALG10B	-1.25693	PTEN	-1.42359
OPN3	-1.2569	CCDC84	-1.42269
MCOLN3	-1.25685	HIVEP3	-1.42238
PRSS23	-1.25673	TSTD1	-1.42196
ARGLU1	-1.25641	LATS2	-1.42163
CBX1	-1.2562	YLPM1	-1.42112
MIR21	-1.25617	KIRREL	-1.42104
FLJ90757	-1.25609	NLRC5	-1.42087
DYM	-1.25597	SKI	-1.4207
SYCE1L	-1.25579	ANKRD26	-1.42066
SLC6A9	-1.2557	CDC27	-1.42066
IGFBP6	-1.25567	CDK12	-1.42019
CLDN7	-1.25544	EGLN3	-1.4197
FMNL3	-1.25543	SMAD3	-1.41953
ZNF140	-1.25538	RIF1	-1.41894
YTHDF2	-1.25528	XPO4	-1.41881
LRRC28	-1.25505	ROCK1	-1.41861
RPIA	-1.25491	SAMD8	-1.41806
TECPR2	-1.25484	USP8	-1.41736
SEC31B	-1.25475	TTLL5	-1.41704
TMEM63A	-1.25421	CHID1	-1.41654
ZNF581	-1.25371	ATF6	-1.41629
NT5DC3	-1.25365	ZBTB1	-1.41629
SYMPK	-1.2532	NLRP1	-1.41607
APOLD1	-1.25318	RPS24	-1.4158
ZNF480	-1.25242	PELI1	-1.41506
MEF2D	-1.25238	ROR1	-1.41474
HMGA2	-1.25227	C14orf101	-1.41474
ABHD15	-1.25203	TCEB3	-1.41465
ZNF738	-1.25179	SH3GLB1	-1.41387
C17orf75	-1.25155	TBC1D2B	-1.41385
TMEM127	-1.25137	PIAS1	-1.41379
SLC48A1	-1.25132	STX12	-1.41321
IRS2	-1.25121	ZBTB7A	-1.41316
AEBP2	-1.25105	NEXN	-1.41308
FAM18B1	-1.25103	NLK	-1.41304
MAGI3	-1.251	UBE3B	-1.41303
FBXO31	-1.25069	RAB2B	-1.41297
ZNF587	-1.2502	SEL1L	-1.41291
WDR7	-1.25017	PTPN21	-1.41265
PARD6A	-1.2501	ABCA3	-1.41248
C1orf85	-1.25008	SLC25A35	-1.41235
TCTN1	-1.2499	ATXN7L3B	-1.41155
BNIP3	-1.24952	SRRM2	-1.41142
DNHD1	-1.2494	GNG12	-1.41105
LOC146880	-1.24908	KIF14	-1.41078
LNX2	-1.24888	TBC1D8	-1.41033
VAMP3	-1.24884	ZDHHC17	-1.41022
ZNF224	-1.24826	CD34	-1.40879
PPP1R21	-1.24819	PIGM	-1.40851
TGFB1	-1.24815	DCAF8	-1.40778
CPD	-1.24799	LDLR	-1.40764
EPN2	-1.24781	DEPDC1	-1.40751
CCDC28B	-1.24771	DENND1B	-1.40751
TNKS2	-1.24743	CYTH1	-1.40712
C1orf233	-1.24739	FAM214A	-1.40705
ITM2B	-1.24732	SOCS7	-1.40677
SKP1P2	-1.24711	ZCCHC24	-1.40668
ACADS	-1.24684	C19orf29-AS1	-1.40644
OTUB2	-1.24677	LRRC37BP1	-1.40632
LOC100507217	-1.24675	WDR26	-1.4061
CYB5R2	-1.24649	TPR	-1.4059
C12orf34	-1.2464	TGFB2	-1.40589
LOC148189	-1.24611	ZNF546	-1.40587
ZFP1	-1.246	RIMKLA	-1.40471
COMMD9	-1.2459	ZNF37BP	-1.40449
TTC8	-1.24563	CIDEB	-1.40432
NHLRC3	-1.24534	TRAPPC8	-1.40417
LRIF1	-1.24516	GFPT1	-1.40413
C1orf124	-1.24499	WAPAL	-1.40412
GPR89B	-1.24489	SPRED1	-1.40411
ARHGAP33	-1.24485	NEK9	-1.40286
TMEM132A	-1.24447	RBBP4	-1.40261
ABCC9	-1.24435	ITFG1	-1.40258
LOC283922	-1.24388	TRAF5	-1.40255
LYL1	-1.24362	ZNF544	-1.40251
CENPA	-1.24344	EXOC5	-1.40233
ANKS3	-1.24341	KCTD3	-1.40222
CROCCP3	-1.24297	C18orf25	-1.40219
ZNF2	-1.24291	ADAT1	-1.40218
NR2F2	-1.24267	BHLHE41	-1.40183
FAM149B1	-1.24254	PHC1	-1.40107
PIAS2	-1.24254	SPTY2D1	-1.40086
CSNK2A2	-1.24236	LPHN2	-1.40082
ZDHHC17	-1.24235	NTN4	-1.40034
TBRG1	-1.2418	UBE3A	-1.39876
TCF12	-1.24175	ZNF223	-1.39809
TRADD	-1.24158	CEP170	-1.3968
NCK2	-1.24137	KRAS	-1.39607
COL13A1	-1.2412	STARD13	-1.39541
KDM3A	-1.24114	NUBPL	-1.39518
WDR83	-1.24033	LOC100499466	-1.39446
VDR	-1.24033	ZNF224	-1.39412
RAB31	-1.24032	CCDC3	-1.39393
PIGL	-1.24001	TIA1	-1.39382
TMEM53	-1.23993	TMTC3	-1.39324
DCAF6	-1.23935	MIR4746	-1.39317
ZNF37A	-1.23877	C11orf45	-1.39275
OVCH2	-1.23861	PRRC2C	-1.39244
BCL9	-1.23856	CCDC93	-1.39233
PUM1	-1.23852	PRKAB2	-1.39086
LIX1L	-1.23824	KIAA1598	-1.39016
ANKRD36B	-1.23775	CSTF2T	-1.38974
ZFYVE21	-1.23764	KLHDC5	-1.38946
MIB1	-1.23762	ZNF780A	-1.38923
NAA40	-1.23761	PDS5B	-1.3887
SLC26A11	-1.23748	PUM1	-1.38869
BTBD2	-1.2374	ZNF585B	-1.38769
DPYD	-1.23725	KIAA0100	-1.38725
TCF7L2	-1.23719	ZSWIM4	-1.38719
DENND5A	-1.23714	FICD	-1.38705
KIAA0317	-1.23708	SIAE	-1.38581
SLC9A5	-1.23696	DYM	-1.38543
ANKRD26	-1.23671	LPCAT2	-1.38536
LOC100507577	-1.23655	CEP350	-1.38533
ZNF880	-1.23655	RTTN	-1.38505
ZNF688	-1.23619	RHOJ	-1.38494
STAB2	-1.23598	IGFBP4	-1.38434
ARID1A	-1.23587	FAM18B1	-1.38276
YEATS4	-1.23547	ACVR1B	-1.38274
FAM173A	-1.23492	XPR1	-1.38242
ALG9	-1.23447	PLEKHB2	-1.38238
NANOS1	-1.23443	OTUD1	-1.38224
AK4	-1.23442	CTTNBP2NL	-1.38222
BCL3	-1.23422	ZADH2	-1.38172
ZNF195	-1.23399	BRIP1	-1.38145
CFH	-1.23309	ETV6	-1.3811
NEO1	-1.23304	BTG1	-1.38066
PSAP	-1.2329	FAM101A	-1.38041
ATP7B	-1.23287	PLD5	-1.38039
RIMKLB	-1.23271	DHRS12	-1.38035
CDH11	-1.23251	NAV2	-1.38031
WDR59	-1.2322	EEF2K	-1.38028
ZC3H10	-1.23165	SLC22A15	-1.38026
MBOAT2	-1.23149	ZFP36L1	-1.38005
UROS	-1.23138	PBX1	-1.37991
FMNL1	-1.23126	C14orf135	-1.37982
AMIGO2	-1.23094	CHST3	-1.37963
NUDT15	-1.23085	TGOLN2	-1.3796
OAZ2	-1.23076	STRN	-1.37893
PPAPDC1A	-1.23072	GBF1	-1.37822
MALL	-1.23062	ZNF304	-1.37804
PDIK1L	-1.23047	SAMD4A	-1.37789
ITGA5	-1.23043	ZNF256	-1.37779
LOC100131691	-1.23035	C11orf9	-1.37777
INO80B	-1.23005	KIF21A	-1.37759
SMAD3	-1.22997	CMTM4	-1.37651
NUMA1	-1.22997	PDP2	-1.37614
IRGQ	-1.22988	SH2B3	-1.37578
ACAP3	-1.22982	NIN	-1.37554
GOLPH3L	-1.22976	MBP	-1.3754
SCN8A	-1.22975	FAM59A	-1.37537
SRSF11	-1.22972	RNF125	-1.3753
LIX1L	-1.22933	KIAA0754	-1.37503
TLE3	-1.22933	CLMN	-1.37462
TIA1	-1.2291	HAS3	-1.37437
ZNF304	-1.22906	HVCN1	-1.37354
TDRKH	-1.22886	RPUSD4	-1.37343
CCDC53	-1.22878	NT5DC3	-1.37342
C11orf73	-1.22863	VEZT	-1.37322
ARNT2	-1.22855	CALML4	-1.37279
EPHX1	-1.22854	PCYOX1	-1.37278
AQR	-1.22832	SMARCD1	-1.37278
KCTD13	-1.22817	XRCC6BP1	-1.37191
TSPAN9	-1.22795	HIPK3	-1.37188
PPIP5K1	-1.22787	INPP5F	-1.37187
BBS2	-1.22778	PAWR	-1.37137
CYR61	-1.22759	PLEKHG2	-1.37131
CCDC142	-1.22746	OTUD7B	-1.37115
YPEL3	-1.22744	FAM76A	-1.37091
ZNF611	-1.22675	GBP3	-1.37074
MAU2	-1.22665	GLIPR1	-1.37073
PPP1R12B	-1.22638	FBXO11	-1.37015
TTC39C	-1.2263	UHMK1	-1.36992
CEP128	-1.22623	BTRC	-1.36975
THEM4	-1.22596	PRICKLE1	-1.36972
SPOP	-1.22596	GXYLT1	-1.36912
LOC254128	-1.22499	TANC1	-1.36906
QSER1	-1.22438	USP30	-1.36871
FNDC4	-1.22436	ZNF267	-1.36857
SGMS1	-1.22426	DUSP8	-1.36853
ZNF724P	-1.22413	EIF2C4	-1.36835
DUSP16	-1.22403	TCP11L2	-1.36834
ITSN2	-1.22402	ZNF25	-1.36789
B3GNTL1	-1.22379	GNPTAB	-1.36771
BCL2L2-PABPN1	-1.22362	MIR210HG	-1.36732
RHOJ	-1.22335	PAPSS2	-1.36702
GPBP1L1	-1.22324	FEN1	-1.36696
KLF6	-1.22318	SPSB3	-1.36645
DENR	-1.22284	ZNF557	-1.36626
ZNF418	-1.22252	PVRL1	-1.36626
CDC42BPA	-1.22221	SLC2A13	-1.36616
ILDR2	-1.22198	C14orf37	-1.36567
C18orf54	-1.22152	SMAD6	-1.36543
SEMA4G	-1.22146	EDNRB	-1.36506
TMTC2	-1.22129	ARHGAP11A	-1.36487
IFT140	-1.22114	PROSER1	-1.36485
SECISBP2L	-1.22103	PKP2	-1.36404
PRPF18	-1.22101	CRAMP1L	-1.36389
KIF20B	-1.22097	CPT1A	-1.36327
MFSD12	-1.22072	ARID1A	-1.36275
WSB2	-1.22059	MAPRE3	-1.36262
PHACTR4	-1.21971	VEZF1	-1.36236
EIF2C1	-1.2197	ZNF555	-1.36233
EPS8	-1.21959	MKL2	-1.36229
KIAA0182	-1.21914	POLI	-1.36217
PKN2	-1.21902	LHX4	-1.36194
ATG14	-1.2188	FOXJ3	-1.36163
PRMT6	-1.21853	FNDC3A	-1.3615
CDC42EP4	-1.2184	EVI5	-1.36137
C16orf62	-1.21793	PAPD5	-1.36107
KDM5B	-1.21783	CCDC92	-1.36102
C11orf67	-1.2175	TMEM87A	-1.36056
PRR19	-1.21742	EMP1	-1.36025
FAM76A	-1.21721	SLC25A24	-1.3596
MBP	-1.21697	DYNC2H1	-1.35959
PLA2G15	-1.2166	TRAF6	-1.35957
EFNA4	-1.21551	JRKL	-1.35951
ZNF514	-1.21536	SDR42E1	-1.35885
SNX19	-1.21479	UGGT1	-1.3585
WBP4	-1.21474	MYO5A	-1.35847
ZNF213	-1.21463	TXNDC12	-1.35826
PARP11	-1.21439	SAV1	-1.35814
BLOC1S1	-1.21418	GEN1	-1.35811
HSPA2	-1.21411	CEP68	-1.35789
CEACAM19	-1.21362	MAP4K5	-1.35782
RFC3	-1.21359	NHLRC2	-1.35739
GFOD2	-1.21359	CMKLR1	-1.35658
GMFB	-1.21358	PDIK1L	-1.35647
SCAND2	-1.21348	SCD	-1.35635
DEAF1	-1.21337	IER5	-1.35615
C11orf54	-1.21331	PRKCE	-1.35612
CDH24	-1.21305	ZNF720	-1.35606
ZNF576	-1.2129	CNST	-1.35602
ITPRIPL2	-1.2128	C12orf26	-1.35576
CBX5	-1.21236	FAM20B	-1.35525
ITGB4	-1.21224	FCHSD2	-1.35496
ZNF358	-1.21216	KIAA0430	-1.35466
TMED8	-1.21202	SVIL	-1.35458
RLF	-1.21178	PPAP2B	-1.35415
PITPNM2	-1.21174	PTPN14	-1.35369
C14orf21	-1.21173	ASAH2B	-1.35244
GPSM2	-1.21141	DENND5B	-1.35239
COX15	-1.2114	IKZF4	-1.35231
ABLIM1	-1.2114	ETS1	-1.35212
C1orf144	-1.21077	S100A5	-1.35156
ACER3	-1.21065	RANBP10	-1.35154
SLC39A9	-1.21015	PHACTR4	-1.35117
LRP10	-1.21007	MYCBP2	-1.35076
PFKFB3	-1.21005	RPS15A	-1.3504
WDFY2	-1.20995	SLC12A6	-1.35004
PARS2	-1.20976	ATRNL1	-1.3496
PANX1	-1.20964	EIF2AK2	-1.34959
ZNF675	-1.20956	GCLM	-1.34924
MGAT5	-1.2092	C19orf54	-1.34844
CCDC92	-1.20919	SLC35F5	-1.34837
PAQR4	-1.2091	SLC38A2	-1.34813
AP3S2	-1.20908	KCNN4	-1.34763
ZNF700	-1.20879	DDX59	-1.34733
EMP1	-1.20816	LYPD6	-1.34718
MAP3K2	-1.20788	LOC440434	-1.34687
HN1L	-1.20784	DOT1L	-1.34653
ZNF324B	-1.20761	ZC3H10	-1.34652
CTTNBP2NL	-1.20751	ZC3H11A	-1.34651
BICD1	-1.20733	FAM149B1	-1.34624
PIGC	-1.20726	MIA3	-1.34622
LPCAT2	-1.20713	MEF2D	-1.34598
SLC35E2	-1.2071	C1orf9	-1.34585
DNAH2	-1.20691	LIMS1	-1.34546
FARP1	-1.20663	NEK7	-1.34458
AGBL5	-1.20626	CYP26B1	-1.34454
CDC42SE1	-1.2061	ATE1	-1.34393
KIAA0907	-1.206	PAN3	-1.34374
ZNF407	-1.20598	OTUB2	-1.34371
BCAM	-1.20593	SLC38A7	-1.3437
VPS25	-1.20577	ZNF222	-1.34363
ZNF33A	-1.20572	ZNF211	-1.34357
CCNL2	-1.20562	LOC100506930	-1.3435
RAD51D	-1.20544	MGAT4A	-1.34333
CHSY1	-1.20522	DICER1	-1.3433
TRIM45	-1.20521	IRF2BP2	-1.34323
PTGR2	-1.20512	RBBP6	-1.34304
C1orf151-NBL1	-1.20502	RERE	-1.34297
RASD1	-1.20486	SCAF11	-1.34288
CARD8	-1.2047	PIGN	-1.34269
ZNF286A	-1.20466	RBM15	-1.34257
DOC2A	-1.20466	C19orf40	-1.34251
GPR56	-1.20452	C19orf44	-1.34244
FAHD1	-1.20452	TOX4	-1.34218
STXBP4	-1.2042	DCLRE1C	-1.34159
FTH1	-1.20383	GPSM2	-1.3414
TMEM198B	-1.20381	PATL1	-1.34112
ZNF697	-1.20366	ELL3	-1.34088
PLXNC1	-1.20289	ZNF84	-1.34081
PLEKHA1	-1.20287	ABL2	-1.34003
HTR7	-1.20248	MBOAT2	-1.33965
ODF2L	-1.20247	TMEM8A	-1.33956
DBNDD1	-1.20243	THRA	-1.33922
CCDC115	-1.20236	RNF141	-1.33909
SBF2	-1.20226	CCDC115	-1.33895
GPR39	-1.20226	THNSL1	-1.33836
TAGLN	-1.20218	SPRY2	-1.33813
IPO9	-1.20198	PELI2	-1.33789
PTGS2	-1.20194	PRKAR1A	-1.33777
AP2B1	-1.20193	LRIG2	-1.33741
CENPBD1	-1.20175	COBLL1	-1.33715
IFFO2	-1.20163	FOSL2	-1.33684
MTX1	-1.20123	IL11	-1.33671
SSX2IP	-1.20114	MTMR10	-1.33645
MED29	-1.20092	DKK1	-1.33614
PLEKHA8P1	-1.20091	BTBD7	-1.33605
TNFSF12	-1.20067	THEM4	-1.33597
TMCC3	-1.20065	C1orf96	-1.33582
MATN3	-1.20057	EFNA1	-1.3358
IFIH1	-1.20049	TMEM167B	-1.33571
EML2	-1.20004	PARPBP	-1.33563
PDXDC2P	-1.19982	TTF2	-1.33542
PDE8A	-1.19975	TTC17	-1.33464
ZNF333	-1.1997	MYO1D	-1.33442
E2F6	-1.19935	SLC30A1	-1.3344
SLC22A18	-1.19924	SEMA7A	-1.33422
PRDM2	-1.19918	TMX1	-1.33362
SAMD4B	-1.19898	TSKU	-1.33333
LOC644656	-1.19867	NDST2	-1.33284
COX14	-1.19854	C1orf198	-1.3328
BAX	-1.19851	CCP110	-1.33277
PSMA8	-1.19806	CORO2B	-1.33266
MPV17	-1.19781	PLXNC1	-1.33259
ZFYVE1	-1.19761	ZNF17	-1.33234
AKAP13	-1.19744	KLF5	-1.33213
EMILIN2	-1.19733	SYMPK	-1.33197
ENDOD1	-1.1973	MIER1	-1.33147
TRIM8	-1.19713	ZNF561	-1.33122
COL4A2	-1.19707	KIF5C	-1.33111
SETD6	-1.19674	ITPRIP	-1.33098
POLR2L	-1.19653	CDC42BPB	-1.33087
PPT1	-1.19636	GBP4	-1.33084
PAX8	-1.19632	SIDT2	-1.33024
ARHGAP35	-1.19567	SH2B1	-1.32956
ATP5S	-1.19559	NPEPPS	-1.32944
TSPAN14	-1.19543	USP12	-1.32884
CNIH3	-1.1954	PRKD3	-1.32783
NKIRAS2	-1.19532	COPA	-1.32755
DET1	-1.19505	EIF4G3	-1.32741
AAK1	-1.19504	CHST11	-1.32705
PVR	-1.19483	SLC30A7	-1.32634
NUCB1	-1.19481	ZNF302	-1.32624
C10orf58	-1.1948	BUB3	-1.32608
TSSK3	-1.19468	RALGPS2	-1.32523
CLEC16A	-1.19421	OAS3	-1.32522
CMTM4	-1.19404	SMG7	-1.32513
VPS45	-1.19371	TRMT1L	-1.32513
PRKAB2	-1.19358	MED29	-1.32498
PLEKHG2	-1.19356	BFAR	-1.32491
CLPB	-1.1935	ZNF790	-1.32474
ADAM8	-1.19345	CTC1	-1.32411
CTSS	-1.19313	FAM176B	-1.32282
RFX5	-1.19312	GMFB	-1.3227
PHLPP2	-1.19263	PTGER2	-1.32224
ATXN7L3	-1.19235	SAP130	-1.32212
IKZF4	-1.19222	ATP10A	-1.32131
PKD1	-1.19215	BAIAP3	-1.32117
ZNF100	-1.19211	OSBP	-1.32092
E2F7	-1.19194	C2orf63	-1.32074
NFAT5	-1.1919	LOC441601	-1.32068
FPGT	-1.19182	DYNC1LI2	-1.31998
SOS1	-1.19175	PSMC4	-1.31986
FOXJ2	-1.19168	CEP128	-1.3193
ZNF544	-1.1913	MAP3K8	-1.3189
ZNF555	-1.1912	LOC613037	-1.31878
PLB1	-1.19107	ZNF850	-1.31872
ASAP2	-1.19091	TRIM68	-1.31795
PTP4A2	-1.19048	MIR1287	-1.31734
TRMT1L	-1.19015	ZNF230	-1.31734
EPCAM	-1.19012	UBE2Q1	-1.3173
FANCF	-1.19006	MALAT1	-1.31721
C16orf95	-1.19	NUPL1	-1.31721
ZBTB48	-1.1899	GPR180	-1.31682
KIAA0355	-1.18921	THSD1P1	-1.31547
RSPRY1	-1.1891	C16orf72	-1.31514
TMEM39B	-1.18887	SLC18A2	-1.31495
ZNF558	-1.18883	FBXO28	-1.31418
C14orf182	-1.1887	TFCP2	-1.31416
PAFAH1B2	-1.18866	DSEL	-1.31413
LRRC57	-1.18855	RPRD2	-1.31397
ATE1	-1.18844	FAM102B	-1.3139
PDCD7	-1.18819	ATP1B1	-1.31386
KIAA0195	-1.18806	RNF138	-1.31377
GORAB	-1.18789	SCYL2	-1.31373
CSGALNACT2	-1.18782	ORAOV1	-1.31335
HNRNPA1	-1.18779	C17orf85	-1.31319
CYB5D2	-1.18775	C14orf118	-1.31312
ARID2	-1.1877	IPO9	-1.31301
TIA1	-1.18768	SLC38A1	-1.31279
TMOD3	-1.18767	TIRAP	-1.31245
C14orf118	-1.18751	GTF2H1	-1.31238
CTSK	-1.18741	ZSCAN22	-1.31235
OSBPL8	-1.1874	NPAS2	-1.31228
MYSM1	-1.18734	RAB31	-1.31218
PMP22	-1.18733	ACTA2	-1.31213
SWSAP1	-1.18721	TUBA1A	-1.31194
RAB4A	-1.18715	PICALM	-1.31179
HOMER2	-1.18708	ABCD3	-1.31173
TROAP	-1.18698	NCSTN	-1.31141
TM2D1	-1.18675	RAB10	-1.31136
SNRNP27	-1.18661	SDC3	-1.31122
WNK4	-1.18639	MSL1	-1.31118
ZSWIM7	-1.18631	TCP11L1	-1.31098
COL13A1	-1.18626	AKTIP	-1.31091
HMG20A	-1.18619	C15orf52	-1.31072
VEZF1	-1.18618	ZNF431	-1.31029
LOC100287314	-1.18609	MPHOSPH9	-1.31027
RIOK3	-1.18545	PANK1	-1.31017
TAF10	-1.18507	MANEAL	-1.30986
C17orf81	-1.185	AMIGO1	-1.30985
PUS10	-1.18495	SIKE1	-1.30963
CARD8	-1.18484	ADIPOR2	-1.3094
IER3IP1	-1.18484	ZNF470	-1.30929
CLIP4	-1.18478	ZNF687	-1.30915
SZT2	-1.18474	RNF111	-1.30876
HELZ	-1.18471	ZBTB39	-1.30863
NAALAD2	-1.18464	SLC39A6	-1.30829
KANSL1	-1.18449	PAWR	-1.3082
URB2	-1.18443	CHFR	-1.30795
PHTF1	-1.18424	PPTC7	-1.30781
TTC7A	-1.18409	RIC8B	-1.30769
TRIM44	-1.18378	SFXN3	-1.3075
RPS6KA5	-1.18372	MMD	-1.30724
LOC729737	-1.18366	LAMC2	-1.30714
TMEM201	-1.18363	RAD51D	-1.30714
ASB13	-1.18363	PHTF1	-1.30706
NPEPPS	-1.18355	CCDC41	-1.30677
LIG1	-1.18353	ZNF638	-1.30667
SOX13	-1.18337	HIF1AN	-1.30635
ZNF226	-1.18325	ODF2L	-1.30622
PLOD1	-1.18308	WASF2	-1.30609
ANKRD52	-1.18215	IKBKE	-1.30597
DICER1	-1.18191	RAB30	-1.30587
PSD4	-1.18178	FOXM1	-1.30565
ZC3H12C	-1.1817	TATDN3	-1.30509
ZNF805	-1.18169	NBAS	-1.30508
UBE4B	-1.18165	G2E3	-1.30496
EMP1	-1.18151	SP2	-1.30455
PCSK7	-1.1815	RAB3GAP2	-1.3044
LOC100506394	-1.18107	HPS5	-1.30433
APIP	-1.18105	MBNL2	-1.30392
SPSB2	-1.18098	POU2F1	-1.3029
LIMS2	-1.18081	RCAN3	-1.30289
FZD4	-1.18075	SNRNP200	-1.30268
ZNF771	-1.18021	KITLG	-1.30246
TUB	-1.18018	DHRS7	-1.30242
SNUPN	-1.18001	KDELC2	-1.30194
RSF1	-1.1796	YTHDF2	-1.30157
TMEM170A	-1.1793	R3HDM2	-1.30114
APOPT1	-1.17926	EP400	-1.30086
LOC100499467	-1.17909	RIT1	-1.30084
CD22	-1.17893	RGS9	-1.30056
SPPL2A	-1.17885	AQR	-1.29999
LBH	-1.17873	UBE2Q2	-1.29989
ZEB1	-1.17872	KIAA1033	-1.29988
ZNF720	-1.17872	CEP192	-1.29973
AHNAK	-1.17864	UBE4B	-1.29967
ST3GAL4	-1.1786	SOCS4	-1.299
C14orf93	-1.17835	ZNF124	-1.29896
DOCK7	-1.17772	ZNF33B	-1.2984
CCNT2	-1.17747	SHISA2	-1.29833
ZNF821	-1.17738	RBMS1	-1.29735
CCDC130	-1.17737	TOM1L1	-1.29713
DAAM1	-1.17719	MFAP2	-1.29705
RAB15	-1.17697	L2HGDH	-1.29688
C11orf9	-1.17687	COQ7	-1.29678
LOC440434	-1.17683	GCA	-1.29661
BCL9L	-1.1766	TCF25	-1.29644
POMT2	-1.17637	MAPK6	-1.29607
ARHGAP5-AS1	-1.17632	TSSK3	-1.29593
FARP1	-1.1761	UBAP2L	-1.29588
ZNF439	-1.17591	RARA	-1.29576
ERI2	-1.17582	SLC36A4	-1.2956
ANK3	-1.17574	RPL23AP64	-1.29543
PDDC1	-1.17549	YES1	-1.29526
AMFR	-1.17547	TLE3	-1.29496
CCDC8	-1.17539	CCNY	-1.29495
NES	-1.17529	ZNF606	-1.29488
SMARCC2	-1.17527	PPM1D	-1.29481
SLC27A1	-1.17509	LOC100288069	-1.2947
TTC23	-1.17505	SERPINB8	-1.29424
KRT8	-1.17497	ZNF45	-1.29407
GNS	-1.17495	ENDOD1	-1.29397
ZNF737	-1.17477	PARD6G	-1.29391
ZNF518A	-1.17468	CD58	-1.29388
PHKB	-1.17458	DBT	-1.29351
WLS	-1.17454	PRPF8	-1.2934
C12orf51	-1.17447	DPF3	-1.29272
RILPL1	-1.17416	NFKBIA	-1.29259
AMBRA1	-1.17413	IQCC	-1.2923
RAB11B	-1.17386	GLT25D2	-1.29182
CHEK1	-1.17383	HSDL1	-1.29182
DCAF5	-1.17373	RIMKLB	-1.29169
DEM1	-1.17372	INPP4A	-1.29165
C19orf33	-1.17365	NMNAT2	-1.29158
SMCR8	-1.17362	FARP1	-1.29081
KIAA1024	-1.17352	YEATS4	-1.29079
PTPRU	-1.17352	CD82	-1.29072
SH2B3	-1.17345	C16orf45	-1.29029
TMEM135	-1.17343	CDC42EP3	-1.29028
ACSF2	-1.17341	PRKCZ	-1.29002
PRDM10	-1.1732	MGA	-1.28924
DNAJC3	-1.1732	PRDM4	-1.28916
CASZ1	-1.17316	PAX8	-1.2889
USP21	-1.17305	PRDM2	-1.28886
ZNF221	-1.17239	DISC1	-1.28849
LOC541471	-1.17219	SUMO2	-1.28849
GATAD2B	-1.17211	LINC00341	-1.28845
ROR1	-1.17195	GLMN	-1.28839
ARHGAP1	-1.17195	AMBRA1	-1.28825
DLG4	-1.17163	TXNRD1	-1.28821
ZNF271	-1.17153	MALAT1	-1.28807
GGA3	-1.17139	FAM190B	-1.28769
TSC22D1	-1.17136	ANKRD40	-1.2875
ZNF671	-1.17131	KDM3A	-1.28748
CHD9	-1.17128	MADD	-1.28733
S100A3	-1.17118	SNRPD1	-1.2868
LBR	-1.17104	CHSY1	-1.28663
CCNA1	-1.17103	ANKRD52	-1.28655
ZNF594	-1.17092	LOC729987	-1.28633
FAS	-1.17084	MBD6	-1.28607
C12orf35	-1.17062	ZNF527	-1.28598
SH2B1	-1.17047	IPO7	-1.28592
ZNF503	-1.17043	PUM2	-1.28579
TPCN1	-1.1704	PPFIA4	-1.28578
FLRT1	-1.17023	BORA	-1.28569
KIAA1468	-1.16991	WEE1	-1.28566
MYO9A	-1.16988	DOCK7	-1.28558
CHD1L	-1.1697	SLC35E2B	-1.28556
DEDD	-1.16964	ABI1	-1.2852
ATL1	-1.16957	C17orf103	-1.28518
VTI1B	-1.16955	PHKB	-1.28509
FAM109A	-1.16918	LZIC	-1.28466
WEE1	-1.16883	NUFIP2	-1.28452
MLL2	-1.16879	FRMD5	-1.28404
RNPC3	-1.16862	USP35	-1.28398
BGLAP	-1.16836	KLHL12	-1.28397
TSPAN8	-1.16814	PDPR	-1.28331
INADL	-1.16793	ZCRB1	-1.28328
EIF3C	-1.16787	ZC3H4	-1.28326
VANGL1	-1.16775	CDKN1B	-1.28234
LSR	-1.1677	TRMT61B	-1.28205
CHMP4A	-1.16767	SLAIN1	-1.282
JUND	-1.16754	ZNF177	-1.28199
CD151	-1.16746	ZMYM4	-1.28187
SRCAP	-1.16736	PIP4K2A	-1.28187
VAMP2	-1.16662	ZNF689	-1.2811
DNASE2	-1.1666	KIF5B	-1.2809
OCEL1	-1.16644	KAT7	-1.28055
C10orf114	-1.16629	C2CD3	-1.28054
COL13A1	-1.16622	DENR	-1.28013
NUBPL	-1.16607	WWP2	-1.2801
ZNF263	-1.166	STAT2	-1.27996
LAMC2	-1.16597	STX2	-1.27945
WWP2	-1.16593	PRIM1	-1.27941
BCL2L2	-1.1659	ZNF763	-1.27926
PIP4K2A	-1.16582	TMTC4	-1.27915
DGKE	-1.16578	INSIG2	-1.27913
DSG2	-1.1657	LOH12CR1	-1.27903
TRIM16L	-1.16552	NBPF10	-1.27901
COL13A1	-1.16543	NUMB	-1.27827
MLLT6	-1.16543	LRCH1	-1.27803
FLCN	-1.16521	LBR	-1.27786
SH3GLB1	-1.16518	SETD1B	-1.2775
MACF1	-1.16508	PARD3	-1.27726
IQGAP1	-1.16479	ZNF180	-1.27689
CISD1	-1.16475	FERMT2	-1.2768
CTDSP2	-1.16473	ABHD2	-1.27652
CYBA	-1.16449	ATG2B	-1.27572
ARID4B	-1.16435	ZC3H13	-1.27556
ARHGEF12	-1.16428	KANK2	-1.27512
NDE1	-1.16428	DYM	-1.27483
RRAD	-1.16424	RAP2A	-1.27453
MAPK3	-1.16398	CLIP4	-1.27443
PXDN	-1.16395	ENO3	-1.27426
SPAG9	-1.16367	PTP4A2	-1.2741
SIN3B	-1.16355	POLR1A	-1.27406
CTSD	-1.16338	PAPOLA	-1.27406
ANKRD13B	-1.16298	HARBI1	-1.27386
PPCS	-1.16291	DUSP3	-1.27367
TMEM208	-1.16288	ZNF544	-1.27348
C12orf56	-1.16278	FAM171A1	-1.27338
C11orf49	-1.16267	ACADSB	-1.27331
NLRC5	-1.16246	WIPF2	-1.27293
EFCAB2	-1.16225	MARVELD1	-1.27228
KCNJ8	-1.16212	ADD3	-1.27227
C19orf42	-1.16196	LRRC57	-1.27226
AMOTL1	-1.16176	SUZ12	-1.27214
MRPS31	-1.16158	GPR89A	-1.27201
ROCK1	-1.16154	ADAR	-1.27104
PPP3CB	-1.16152	MYH10	-1.27096
POLR3E	-1.16143	ERGIC2	-1.27042
JAK1	-1.16139	BSDC1	-1.27029
AKAP5	-1.16137	DNAJC14	-1.2701
ZNF32	-1.16125	FAM160B1	-1.2701
SCAMP5	-1.16111	TP53BP2	-1.27002
NUAK1	-1.1611	NDNL2	-1.26977
SIPA1	-1.1609	ZNF570	-1.26969
MYO1D	-1.16088	GALNT2	-1.26877
PIK3CD	-1.16058	EXOC6	-1.26864
ZNF526	-1.16045	TMCO3	-1.26848
CLIP1	-1.16037	URB2	-1.26824
NCSTN	-1.16023	SLC6A9	-1.26806
CELF1	-1.15993	PAFAH1B2	-1.26782
NOTCH2	-1.15993	ZNF532	-1.26751
ZSCAN30	-1.15964	FTO	-1.26732
FHL3	-1.15959	ZBTB40	-1.26727
KBTBD7	-1.1594	BAHCC1	-1.26713
CCNY	-1.15916	SEC23IP	-1.26708
GBA	-1.15866	ABTB2	-1.26693
ATP1A1	-1.15849	ZFYVE9	-1.26665
SRSF5	-1.15842	NDE1	-1.26659
RAC3	-1.15836	MTHFR	-1.26657
CHST11	-1.15812	NDFIP2	-1.26622
CDKN2C	-1.15807	RASSF4	-1.26617
GNA15	-1.15805	NAGK	-1.26605
IFT20	-1.15802	SSTR2	-1.26599
C11orf91	-1.15786	RFX5	-1.26579
ZMYND11	-1.15785	PARD3	-1.26539
FOSL2	-1.15785	CFH	-1.26526
PCGF5	-1.15755	PGAP3	-1.265
ATF7IP	-1.15724	MMP14	-1.2648
DCAF11	-1.15722	PPP1R3C	-1.26431
PHLDA1	-1.15712	MAP3K12	-1.26429
C10orf58	-1.15712	CLSTN3	-1.26403
RNF2	-1.1566	KIAA1804	-1.26394
ZNF276	-1.15649	TRIM33	-1.26354
PTPRQ	-1.15629	ANKFN1	-1.26283
CAT	-1.15615	APPBP2	-1.26274
CRTC1	-1.15606	ERRFI1	-1.26265
TINF2	-1.15577	GATAD2A	-1.26241
ITFG3	-1.1555	LYST	-1.26231
CTNS	-1.15548	YME1L1	-1.26225
PREPL	-1.15526	KIAA0355	-1.26162
USP12	-1.15504	SOCS6	-1.26133
MXI1	-1.15491	RHOJ	-1.26119
RNF6	-1.15477	TMEM123	-1.26118
CYLD	-1.15459	SIN3A	-1.26102
SIAH1	-1.15442	MTR	-1.261
SLFN13	-1.15423	DR1	-1.26098
ARHGEF11	-1.15383	ATP5S	-1.26026
CUEDC1	-1.15383	PARVA	-1.26014
TMEM41B	-1.15376	MLEC	-1.25959
FRMD5	-1.15346	GPR157	-1.25945
ITPR2	-1.15331	FBXO17	-1.25936
PLCD3	-1.15321	INCENP	-1.25874
CEP104	-1.1531	CUBN	-1.25863
ADM	-1.15301	BBS10	-1.25813
ALDH6A1	-1.1529	MDM2	-1.25799
ZNF544	-1.15287	ZNF71	-1.25751
FBN1	-1.15269	PLA2G15	-1.25738
GALK2	-1.15264	ZNF587B	-1.25736
POLE2	-1.15261	LARP4	-1.25695
RNF141	-1.1525	ORAI3	-1.25686
SOCS2	-1.1523	TAOK3	-1.25596
FAM86C1	-1.15217	CAND1	-1.25526
CAB39L	-1.15213	C11orf30	-1.25467
INF2	-1.15211	MTHFSD	-1.25438
RFX1	-1.15207	C14orf167	-1.25428
KIAA0284	-1.15204	PDK2	-1.25406
RALGAPA1	-1.152	ABHD3	-1.25351
PICALM	-1.15196	MLLT6	-1.25332
PLBD2	-1.15195	ZNF10	-1.253
ZNF350	-1.15165	SNX19	-1.25274
HDGFRP3	-1.15162	C15orf38-AP3S2	-1.25266
FAM171A1	-1.15144	C1R	-1.25259
VPS37C	-1.15141	LOC100506394	-1.25199
CTTN	-1.15122	ZNF93	-1.25153
LENG8	-1.15122	ANKRD11	-1.25147
CDC14A	-1.15107	FZD4	-1.25136
STAT2	-1.15103	KYNU	-1.25116
HEATR5A	-1.15101	CBX8	-1.25064
SCO1	-1.15085	RMND5A	-1.2505
VPS29	-1.15068	ANO8	-1.2504
IGF1R	-1.15027	ZFP106	-1.25007
ZNF829	-1.15022	ZNF567	-1.24949
FAIM3	-1.15018	AGRN	-1.24949
EFHD2	-1.14983	RNF214	-1.24936
VPS39	-1.14981	STK38L	-1.24912
PACS1	-1.14975	IRF2BPL	-1.2491
ZNF417	-1.14967	GREB1L	-1.24877
RIN3	-1.14961	DEM1	-1.24863
TAF1B	-1.14951	TPM4	-1.2486
DISP2	-1.14927	ZNF83	-1.24859
ZNF700	-1.14921	CCDC165	-1.24845
MYO18A	-1.14915	CIT	-1.24801
CENPF	-1.14913	DYNLL2	-1.248
GPAM	-1.14909	KIAA1328	-1.24789
PDE2A	-1.14892	IGF1R	-1.24769
ETHE1	-1.14888	KPNA6	-1.24761
BIN1	-1.14877	LPCAT3	-1.24749
MUS81	-1.14865	RHPN2	-1.24741
LRRC40	-1.14853	MICAL2	-1.24737
PRDM4	-1.14842	LOC100287314	-1.2473
MYH3	-1.14837	PITPNM3	-1.24711
L2HGDH	-1.14834	EARS2	-1.24704
PIGS	-1.14823	GPC6	-1.24686
GTF2H1	-1.14821	PHLDA1	-1.24679
TBC1D2B	-1.14794	TRAF3	-1.24678
ZFYVE19	-1.1479	LOC100499405	-1.24678
ANAPC11	-1.14784	ZNF626	-1.24674
TSSK4	-1.14784	SRSF11	-1.24656
ZNF175	-1.14778	ERI2	-1.24643
FAM101A	-1.14769	EIF4B	-1.2459
NINJ2	-1.14767	ZNF436	-1.24576
DNMBP	-1.1476	TMEM19	-1.24563
NEU3	-1.14733	KDM4B	-1.24506
ROBO4	-1.14729	SIX1	-1.2449
LPGAT1	-1.14728	GABARAPL2	-1.24489
SRP14	-1.14674	VPS11	-1.24485
LYPLAL1	-1.14672	CEP76	-1.2447
DCTN5	-1.14656	PRPF40A	-1.24453
ONECUT2	-1.14647	NBR1	-1.24436
LIPE	-1.14643	FAM211A	-1.24364
CD46	-1.14594	EHF	-1.24321
UACA	-1.1458	TTC32	-1.24295
ETNK2	-1.14579	ZNF568	-1.24256
ZNF763	-1.14561	SLC15A4	-1.24244
LDLR	-1.14561	PTPRU	-1.24224
KAT6B	-1.14559	JAK1	-1.242
LCMT1	-1.14557	MAP2K4	-1.24196
MKL2	-1.14552	CD302	-1.24165
NOL9	-1.14551	GJA3	-1.2415
JMJD1C	-1.14537	ABCB10	-1.24135
GANC	-1.1453	ZNF749	-1.24098
EXOC5	-1.14529	ADAM10	-1.24087
CREM	-1.14523	WDR33	-1.24075
ZNF248	-1.14514	VPS36	-1.2406
TUBG2	-1.14496	FAM86A	-1.24046
EVI5	-1.14488	NBPF1	-1.24027
ACTR10	-1.1448	LHPP	-1.24023
RPUSD2	-1.14477	WLS	-1.23997
NARG2	-1.14451	GOLPH3L	-1.23995
TGFB2	-1.14439	ADAL	-1.2398
EXOSC6	-1.14439	TFDP1	-1.23962
COX20	-1.14413	TPCN1	-1.23923
MUDENG	-1.14409	MBD3	-1.23911
FAM40A	-1.14391	C17orf51	-1.23907
EAPP	-1.14389	RAB11FIP2	-1.23882
ZBTB17	-1.14385	TOM1L1	-1.23875
PRDX6	-1.14384	ENTPD7	-1.23865
DMAP1	-1.14372	CCDC97	-1.23855
SGSH	-1.14362	ALG9	-1.23804
KIDINS220	-1.14349	SBNO1	-1.23803
ZBTB45	-1.1433	FAM111A	-1.23795
TSPAN1	-1.1433	RPRD1A	-1.23776
PPP2R1B	-1.14321	ADAMTS15	-1.23774
PKP3	-1.14319	SUFU	-1.23755
ZNF302	-1.14316	TMEM143	-1.23675
NQO1	-1.14309	LRP8	-1.23663
TOP1P1	-1.14303	BMPR1A	-1.23659
SLC25A23	-1.14296	RAB5B	-1.23653
FAM59A	-1.14292	PPIP5K1	-1.23622
TMEM107	-1.14274	PPFIA1	-1.23591
INTS6	-1.14265	FBXO2	-1.2359
C17orf101	-1.14264	ADM	-1.23586
CHID1	-1.14259	TSC22D1	-1.23582
ZNF780A	-1.14244	MAP3K9	-1.23571
RBMS2	-1.14243	ZNF14	-1.23551
ARHGAP12	-1.14233	NANOS1	-1.23532
MED26	-1.14232	EMP1	-1.2351
LOC100499466	-1.14227	NFKBID	-1.23491
DGKH	-1.14222	TNRC6A	-1.23489
IFT172	-1.1419	NCAPD3	-1.23452
UBL3	-1.1415	LGR4	-1.23451
B2M	-1.14138	NUDT21	-1.23416
CAND1	-1.14135	RSPRY1	-1.23404
PBXIP1	-1.141	PITPNA	-1.23385
CLASP1	-1.14088	MYO1E	-1.2338
LATS2	-1.14081	CDC42SE1	-1.23374
LAMP1	-1.14078	SPTLC2	-1.23349
IQCK	-1.14075	ARHGAP33	-1.23333
G6PC3	-1.14059	SPRYD4	-1.2332
NCOA1	-1.14052	ICAM4	-1.23306
ZNF121	-1.14049	HN1L	-1.23299
RARA	-1.14035	ZNF740	-1.23273
OBFC1	-1.14034	POLR3GL	-1.23271
AMZ2P1	-1.14021	RB1	-1.23246
OST4	-1.14005	EIF3A	-1.23225
PYROXD1	-1.13997	SLC9A3R2	-1.232
N4BP2L2	-1.13995	SYNE2	-1.23059
TMEM9B	-1.13994	POGK	-1.23045
VAMP4	-1.13991	RIF1	-1.23011
LOC100216001	-1.13989	GLTSCR1	-1.2301
ARHGDIB	-1.13977	POLR2D	-1.23005
ZBTB25	-1.13973	LOC100506233	-1.22981
PLD3	-1.13949	DDX21	-1.22937
KANK2	-1.13941	PHLPP1	-1.22924
CC2D1B	-1.13933	ZNF845	-1.22904
CCND2	-1.13918	TAF5	-1.22888
CACHD1	-1.13906	ZNF397	-1.22838
MTF2	-1.13892	ARL5A	-1.22829
GATAD2A	-1.1389	PACS1	-1.22763
CHMP1B	-1.13882	NS3BP	-1.22754
RAB5B	-1.13872	HIST2H2BA	-1.22712
PPOX	-1.13871	CDK17	-1.22705
KCTD3	-1.1387	TNFRSF14	-1.22673
ATP9B	-1.13868	WSB2	-1.22604
DHRS4	-1.13864	CAPRIN1	-1.22604
ST3GAL2	-1.13858	SNX27	-1.22533
DUSP3	-1.13856	RBM4B	-1.22527
FEM1B	-1.13836	DUSP5P	-1.22526
DEF8	-1.13836	MED13L	-1.22445
EPC1	-1.13802	WDFY2	-1.22437
DCTN5	-1.13779	TMPO	-1.22373
WDR26	-1.13767	CLPB	-1.22358
ADAT1	-1.13758	ZNF225	-1.22338
LOC100507373	-1.13732	KDM2A	-1.22288
RNF187	-1.13702	ACTR2	-1.22274
GOLGA2P5	-1.1368	BNIP2	-1.22261
CTBS	-1.13677	MTF2	-1.22257
HEATR5B	-1.13669	NCOA4	-1.22241
KIAA0430	-1.13651	LOC339290	-1.22235
FAF1	-1.1364	ZNF485	-1.2223
LOC653061	-1.13627	BRD4	-1.22192
SKI	-1.13625	PRH1	-1.22192
MAZ	-1.1362	KCTD21	-1.22186
SYMPK	-1.13612	SYPL2	-1.22168
LOC100506930	-1.13602	FAM177A1	-1.22163
SPTLC2	-1.13601	CISD1	-1.22078
ZNF652	-1.13552	GOLGA2P5	-1.2202
SLC6A9	-1.13519	PEX13	-1.22002
SIX4	-1.1351	RNF207	-1.21988
SRPR	-1.13509	MAST2	-1.2193
CYTH1	-1.13497	PPP3CB	-1.21923
ST7L	-1.13494	PNRC2	-1.21906
SCMH1	-1.13488	ZNF582	-1.21904
TRAF6	-1.13478	LPIN2	-1.21885
RNASEH2C	-1.13442	TSPAN14	-1.2188
ARL5B	-1.13436	ACOX1	-1.21856
MNT	-1.13422	LOC339535	-1.21838
MAP4K3	-1.13402	C17orf80	-1.21827
BCDIN3D	-1.13374	FAM76B	-1.21806
DHX57	-1.13353	TPP1	-1.21804
MRC2	-1.1334	C1orf115	-1.21785
KLHL20	-1.13333	EHBP1L1	-1.21752
UNC50	-1.13321	NPIPL3	-1.21722
ZNF587	-1.13315	HS2ST1	-1.21708
C15orf57	-1.13307	CEP104	-1.21658
DR1	-1.13306	HERC2	-1.21648
EXOC8	-1.13302	RAB8B	-1.21606
EP400	-1.13296	RBM25	-1.21511
SRRM2	-1.13291	SLC25A30	-1.21508
RERE	-1.13288	SMEK2	-1.21505
CAMK2G	-1.13285	GGCX	-1.21454
NCKAP5L	-1.13263	ZNF101	-1.21439
GABARAP	-1.13262	BTF3L4	-1.21421
ZSCAN22	-1.13239	MIDN	-1.21411
ACVR1	-1.13228	SSBP3	-1.21357
NFE2L1	-1.13224	ZC3H7A	-1.21349
ZDHHC20	-1.13206	LUZP1	-1.21329
MGRN1	-1.13192	TGFBR3	-1.21311
BNIP2	-1.13186	PLCD3	-1.21291
ARHGAP28	-1.13173	RAB21	-1.21279
APAF1	-1.1317	SPG11	-1.21264
IFI27L1	-1.13168	NUP160	-1.2124
EIF2AK3	-1.13168	DTNA	-1.21237
DIP2C	-1.13155	DBNDD1	-1.21225
GRAMD1A	-1.13149	CASC3	-1.21202
SLC9A3R2	-1.13139	MLH3	-1.21189
CCS	-1.13124	ZBTB42	-1.21188
ERN1	-1.13124	VDR	-1.21172
FBXO2	-1.13114	LOXL3	-1.21166
MEF2A	-1.13114	LRP10	-1.21147
ZZEF1	-1.13112	GNPAT	-1.21138
CASC3	-1.13088	NAA16	-1.21132
EIF5AL1	-1.13083	HTR7	-1.21126
KDELC2	-1.13064	LIN7C	-1.211
SLC25A42	-1.13054	EIF4EBP2	-1.21087
PIGF	-1.13046	TSPAN4	-1.21086
IQCC	-1.1304	METTL21B	-1.21083
ZNF496	-1.13037	CCNT1	-1.21076
APBA2	-1.13024	CTBS	-1.21064
PAN3	-1.12992	HIAT1	-1.21015
MOV10	-1.12987	EIF4G2	-1.20951
ARMC4	-1.12986	DIEXF	-1.20935
STT3A	-1.12977	NEDD4	-1.20918
MTMR6	-1.12969	PUS3	-1.20894
SDR39U1	-1.12968	SMG8	-1.2089
FAM48A	-1.12957	ZNF8	-1.20883
WNK1	-1.12956	RAB4A	-1.20878
MON2	-1.12955	LOC100131691	-1.20874
TSHZ1	-1.12952	TOP2A	-1.20869
LAMC1	-1.12951	C1orf144	-1.20854
ZNF528	-1.1295	DCAF8	-1.20849
CINP	-1.1294	EFCAB4B	-1.20793
MPP2	-1.12926	RNF6	-1.20789
KIAA1377	-1.12924	TTC5	-1.20787
WDR37	-1.12917	SPIRE1	-1.20755
LOXL1	-1.12916	NUDT15	-1.20737
C11orf45	-1.12905	ZFYVE26	-1.2066
PCNXL2	-1.12897	ZCCHC14	-1.2065
FTSJD1	-1.12889	ZFP1	-1.2063
TM9SF3	-1.12876	ZNF516	-1.20626
NPAS2	-1.12863	FAM109A	-1.20622
FAM82A2	-1.12858	PPP2R5E	-1.20605
CEP85	-1.12827	NGFR	-1.20604
PUS3	-1.12796	PLAU	-1.20538
HINFP	-1.12791	ZNF776	-1.20534
ZFP36L1	-1.12758	AP4E1	-1.20525
ATP13A2	-1.12756	ATP1A1	-1.20524
QPCT	-1.12751	KAT8	-1.20513
MSL1	-1.12721	TARSL2	-1.20499
TPM4	-1.12713	DYNC1H1	-1.20486
ARL2BP	-1.12691	LOC81691	-1.20472
HECTD3	-1.12661	ING4	-1.20451
PARD3	-1.1266	NCDN	-1.20426
TOM1L2	-1.1266	CHEK1	-1.20406
ATPAF1	-1.12656	HTATIP2	-1.20402
FAM160A2	-1.12622	COX10	-1.204
RBBP6	-1.12617	DLG4	-1.20389
RCAN3	-1.12616	RCOR3	-1.20365
RNF121	-1.12593	VAMP3	-1.20355
JMJD5	-1.12579	ASPM	-1.20329
TRAPPC2P1	-1.12578	RTF1	-1.2032
PEAK1	-1.12576	SIRT1	-1.20312
UGGT1	-1.12575	KIF1C	-1.20305
CASC5	-1.12569	MPHOSPH8	-1.20303
GSTO2	-1.12561	SLC38A4	-1.20303
NUMB	-1.12547	ACACA	-1.20205
TRAPPC1	-1.12528	C2orf81	-1.20197
ZNF747	-1.12505	KIAA0090	-1.20132
IVD	-1.12503	SGK494	-1.2011
PPP2R5C	-1.125	UBFD1	-1.20109
CORO2B	-1.12483	ATF7	-1.20061
RB1	-1.12477	ZNF700	-1.20039
LUC7L3	-1.12477	POGZ	-1.20031
GBF1	-1.12472	KPNB1	-1.20025
C14orf101	-1.12455	VSNL1	-1.20018
ZNF436	-1.12447	MSH2	-1.19956
LBX2	-1.12423	ETNK1	-1.19922
MAP3K9	-1.12423	CYP2R1	-1.19913
FBXO22	-1.12423	ZNF324B	-1.199
MEX3D	-1.12416	WDR20	-1.19897
C14orf1	-1.12407	PDE4DIP	-1.19892
PPL	-1.12402	ZNF512	-1.19885
C12orf51	-1.12382	SYNM	-1.19881
KDM6B	-1.12368	ZNF419	-1.19862
ZNF584	-1.1236	AGBL5	-1.19844
PIGM	-1.12355	TGFA	-1.19843
DPP8	-1.12343	VPS4B	-1.19804
PEX12	-1.12323	TMEM127	-1.19789
SECTM1	-1.12315	IFT81	-1.19781
PDE4DIP	-1.12281	ACBD5	-1.19777
LRRC8B	-1.12279	AMIGO2	-1.19753
RCN2	-1.12276	ITGA5	-1.19744
MADD	-1.1227	PPM1A	-1.19734
RIC8B	-1.12266	TRDMT1	-1.19721
KIRREL	-1.12263	KIAA0317	-1.19721
PAPSS2	-1.1226	MESDC1	-1.19708
DEPDC1	-1.12254	LOC439949	-1.19703
NCOR1	-1.12249	KLHL28	-1.1969
PPP1R12A	-1.12248	UBN1	-1.1969
C1orf226	-1.12243	FUBP1	-1.19649
ATP1B1	-1.1224	ZDHHC18	-1.19631
MIR137HG	-1.12223	ZNF271	-1.1962
CNIH4	-1.1221	CTAGE5	-1.19587
KIF1C	-1.1221	RDX	-1.19568
CREBL2	-1.12183	NAALAD2	-1.1953
[truncated: 5,136 more rows]

## Sheet: MCF7 TargetScan overlap
Commonly downregulated genes in 2 replicates of MCF7 and TargetScan
FGFR2
HMGN2
ZNF84
ZNF140
CA4
ZWINT
POLR2D
IL6R
LRRC10B
NYNRIN
DYM
TRADD
BEND7
CENPA
CDH1
ATG13
NUDT15
ZNF18
GLTP
ZNF266
ZFYVE21
FLVCR2
RAVER2
CAMKK1
C18orf1
LTBP1
WIPI1
PPT1
ADAM8
ZNF714
CBX1
GINS2
SLK
TXNDC12
ZNF468
EIF2B1
SIRT2
PLA2G4F
CDC42EP4
GPT2
CCDC142
PDCD7
STARD13
SPATS2
C10orf81
RPUSD4
CC2D1B
C15orf57
SSH3
CYP19A1
NIT1
CENPBD1
ASCL1
ZNF506
PRADC1
METTL9
PSKH1
FCGR1A
C11orf49
MFSD11
ANKRD11
ZNF814
MCF2L
ZNF813
ZNF83
OPN3
ZCCHC24
MED29
BTG2
PIK3C2B
TIMM50
EMP2
ZNF443
DNALI1
SETBP1
EFCAB2
C12orf65
DQX1
SH2B1
MRPS11
LDLRAD3
SLC38A7
B3GNT9
ZNF638
ZFYVE27
ZFP36L1
SMARCE1
GLS2
PRKCE
MUM1
TAF13
TMOD3
CAB39L
CARKD
PPP2R1B
ZNF32
LAT
COG4
TNFRSF11A
SLC35E2
VSIG10
TMEM101
SLC39A9
PCDH9
ARHGAP30
ZNF263
NR2F2
WBP4
SVIL
FBRSL1
USP6NL
TRIM45
MAF
SLC1A5
C1orf115
SMARCD1
NACC1
PRX
FGFBP3
EGLN3
KIAA0556
TMEM91
KDM5B
FRAT2
ZNF134
C17orf103
PLEKHM2
LRRC20
HNRNPA1
SLC35E3
HP1BP3
PPP1R9B
WSB1
MALL
C2orf56
NEXN
BCL9
SLC14A1
TCF7L1
NFATC4
GPR137C
ITSN2
RINL
CROCC
SLC26A11
PTP4A2
CEP164
HES2
N4BP2L1
DDX51
MARK4
CACNG4
EFNA1
SPTB
TMEM120B
PDE4DIP
DOK4
MAN1C1
PTGER3
ERMAP
BRSK2
HEXA
MEGF8
CHST3
RAD23A
IGHMBP2
SUFU
PGPEP1
ENSA
TRAF4
SESN2
FLCN
POLE
ABCC9
GPR132
SMAD9
ZNF720
PLA2G15
DIXDC1
PGR
NEDD4L
PITPNM3
IRGQ
IFITM10
FAM109A
ESRRA
B3GALT6
PACS1
ARHGEF17
DCUN1D3
AMFR
ARHGAP35
JUND
ULK3
MBD3
SRCIN1
WDR72
PDDC1
FZD4
ZNF652
KCTD15
CNN2
GOLGA3
CYTH2
PLEKHM1
VASH1
METTL7A
ZNF490
C11orf95
LRRC27
BMF
SLC43A2

## Sheet: MDA-231 TargetScan overlap
Commonly downregulated genes in 2 replicates of MDA-231 and TargetScan
F2RL3
BMF
USP6NL
TNFRSF9
ZNF681
FZD4
WDR72
ATM
FLCN
ZNF701
LONRF2
NR2F2
SYT2
TMEM229B
IL1R1
ZFHX3
DUSP8
LRP5
KIAA1598
RCSD1
ATXN7L3B
DYNC1LI2
PLEKHH1
ZNF506
CD46
HCAR1
DNAL1
ELF3
MR1
ID3
ITPKB
ZNF441
HES2
ATG13
STX2
PARP11
TMOD2
ZNF254
PTPN14
C19orf40
ZNF91
ZNF678
ZNF43
ZMIZ1
IRF2BPL
DIXDC1
PHKB
TET3
PRKG1
IGFBP4
BCAS3
SUFU
IMPACT
TCF4
SLC37A2
ANKFY1
ERMAP
PPP1R3C
EGLN3
CSNK1G1
ZNF845
DYM
ZNF557
MFSD11
BACE1
ZNF160
ERCC6
RPUSD4
ARHGAP32
ZNF84
ETV6
SVIL
PGM2L1
SSTR2
CYB561D1
ODF2L
SLC35E2
C11orf95
ZNF708
TXNIP
ZNF28
RASSF4
HDHD2
ZNF592
AKAP6
ARHGEF40
ATP11A
PDE4DIP
INSR
LTBP1
ADAL
SH3PXD2A
TXNDC12
ZBTB8A
IER5
ATPBD4
APH1B
EFNB2
HP1BP3
GPC6
WSB1
TMC8
ANKRD11
PCDH9
F11R
ZNF420
SMARCD1
SLC38A7
CYTH2
IGSF3
ZCCHC24
ZNF268
SP2
SGPL1
EEF2K
C15orf52
ZNF626
FREM2
EXD2
SLC16A7
MLXIP
CAMKK1
FAM63B
KDM5A
PRICKLE1
NFIA
EMR2
NPAS2
PTPN21
RAVER2
FUT4
MARVELD1
GALNT1
CASP7
USP22
TMEM8A
ZNF470
RSBN1
CACNA2D4
ZNF544
ZNF527
PSKH1
SYNRG
FAM46C
ZNF430
RC3H1
STX12
ZNF10
HTATIP2
MYSM1
ZNF776
SUV420H1
MBOAT2
RASSF3
ADAMTS15
LCOR
MTF1
ERC1
KYNU
MAP4K4
HCFC2
SUMO2
TANC2
NFKBIA
ZNF83
CYTH1
PTPRE
RBL2
DR1
ERRFI1
POLI
FLRT2
SOX9
ZNF33B
KHNYN
ZNF207
DBT
RIMKLA
ZSCAN29
CMKLR1
POLR2D
PACS1
SEMA7A
RAB2B
RUFY2
GXYLT1
TAOK1
ATXN1L
FAM160B1
NRAS
FBXL20
NAV2
BMPR1A
PIK3C2B
MON2
ABTB2
FOXN3
RAB11FIP2
CHST15
DSC2
MAGI3
CCDC3
ZBTB40
PLEKHB2
ZNF134
XPR1
OTUD1
ZFP90
ZNF397
ANO6
TMX1
CD34
ALG10B
OPN3
CBX1
FMNL3
ZNF140
YTHDF2
NT5DC3
MEF2D
IRS2
FBXO31
OTUB2
ABCC9
CENPA
TCF12
TRADD
VDR
ZNF37A
PUM1
MIB1
DPYD
ARID1A
YEATS4
ALG9
ATP7B
RIMKLB
WDR59
NUDT15
SMAD3
IRGQ
ZNF611
PPP1R12B
CEP128
THEM4
QSER1
SGMS1
ITSN2
KLF6
CDC42BPA
ILDR2
C18orf54
TMTC2
KIF20B
PHACTR4
ATG14
KDM5B
FAM76A
MBP
PLA2G15
SNX19
GMFB
ITPRIPL2
CBX5
ABLIM1
C1orf144
PANX1
ZNF675
MAP3K2
HN1L
CDC42SE1
CHSY1
STXBP4
ZNF697
PLXNC1
PLEKHA1
DBNDD1
CENPBD1
MED29

## Sheet: Legend
Dataset EV1. Transcripts downregulated in MCF7 and MDA-MB-231 cells upon miR-515-5p overexpression.
